# Supplementary material for: 2,2,2-Tris(pyrazol-1-yl)ethanol
Source: Acta Crystallogr Sect E Struct Rep Online. 2011 Apr 16;67(Pt 5):o1133–4. doi: 10.1107/S1600536811012931 (PMC3089311; doi:10.1107/S1600536811012931)
Supplement: Supplementary file 1 [file e-67-o1133-sup1.cif]

##############################################################################
#                                                                            #
# This CIF contains the data in a paper accepted for publication in          #
# Acta Crystallographica Section E. It conforms to the requirements of       #
# Notes for Authors for Acta Crystallographica Section E, and has been       #
# peer reviewed under the auspices of the IUCr Commission on Journals.       #
#                                                                            #
# Full details of the Crystallographic Information File format               #
# are given in the paper "The Crystallographic Information File (CIF):       #
# a New Standard Archive File for Crystallography" by S. R. Hall, F. H.      #
# Allen and I. D. Brown [Acta Cryst. (1991), A47, 655-685].                  #
#                                                                            #
# The current version of the core CIF dictionary is obtainable from          #
# ftp://ftp.iucr.org/pub/cif_core.dic.                                       #
#                                                                            #
# Software is freely available for graphical display of the structure(s)     #
# in this CIF. For information consult the CIF software page                 #
# http://www.iucr.org/resources/cif/software.                                #
#                                                                            #
# This file may be used for bona fide research purposes within the           #
# scientific community so long as proper attribution is given to the journal # 
# article from which it was obtained.                                        #
#                                                                            #
##############################################################################
data_global
_audit_creation_method     SHELXL-97
_journal_data_validation_number     ?
_journal_date_recd_electronic     2011-03-31
_journal_date_accepted     2011-04-06
_journal_name_full     'Acta Crystallographica, Section E'
_journal_year     2011
_journal_volume     67
_journal_issue      5
_journal_page_first     o1133
_journal_page_last     o1134
_journal_paper_category     QO
_journal_coeditor_code     DN2673
_publ_contact_author_name     'Craig C. McLauchlan'
_publ_contact_author_address
; Department of Chemistry
  Illinois State University
  Campus Box 4160
  Normal, IL 61790-4160, USA
;
_publ_contact_author_email     'mclauchlan@ilstu.edu'
_publ_contact_author_fax     '+(309)438-5538'
_publ_contact_author_phone     '+(309)438-7019'
_publ_section_title
;
2,2,2-Tris(pyrazol-1-yl)ethanol
;
_publ_section_title_footnote     .
loop_
    _publ_author_name
    _publ_author_footnote
    _publ_author_address
    'McLauchlan, Craig C.' .
; Department of Chemistry
  Illinois State University
  Campus Box 4160
  Normal, IL 61790-4160, USA
;
    'Smith, Brigette L.' .
; Department of Chemistry
  Illinois State University
  Campus Box 4160
  Normal, IL 61790-4160, USA
;
    'Pippins, Reyhana S.' .
; Department of Chemistry
  Illinois State University
  Campus Box 4160
  Normal, IL 61790-4160, USA
;
    'Nelson, Brandon M.' .
; Department of Chemistry
  Illinois State University
  Campus Box 4160
  Normal, IL 61790-4160, USA
;
_publ_section_synopsis     .
data_I
_chemical_name_systematic
;
2,2,2-Tris(pyrazol-1-yl)ethanol
;
_chemical_name_common     ?
_chemical_formula_moiety     'C11 H12 N6 O'
_chemical_formula_sum     'C11 H12 N6 O'
_chemical_formula_iupac     'C11 H12 N6 O'
_chemical_formula_weight     244.27
_chemical_melting_point     387(2)
_symmetry_cell_setting     monoclinic
_symmetry_space_group_name_H-M     'C 2/c'
_symmetry_space_group_name_Hall     '-C 2yc'
loop_
    _symmetry_equiv_pos_as_xyz
    'x, y, z'
    '-x, y, -z+1/2'
    'x+1/2, y+1/2, z'
    '-x+1/2, y+1/2, -z+1/2'
    '-x, -y, -z'
    'x, -y, z-1/2'
    '-x+1/2, -y+1/2, -z'
    'x+1/2, -y+1/2, z-1/2'
_cell_length_a     19.6589(14)
_cell_length_b     11.5155(8)
_cell_length_c     12.4185(18)
_cell_angle_alpha     90.00
_cell_angle_beta     125.7400(10)
_cell_angle_gamma     90.00
_cell_volume     2281.9(4)
_cell_formula_units_Z     8
_cell_measurement_reflns_used     6831
_cell_measurement_theta_min     2.181
_cell_measurement_theta_max     31.409
_cell_measurement_temperature     93(2)
_exptl_crystal_description     block
_exptl_crystal_colour     colorless
_exptl_crystal_size_max     0.400
_exptl_crystal_size_mid     0.390
_exptl_crystal_size_min     0.330
_exptl_crystal_density_diffrn     1.422
_exptl_crystal_density_meas     .
_exptl_crystal_density_method     'not measured'
_exptl_crystal_F_000     1024
_exptl_absorpt_coefficient_mu     0.100
_exptl_absorpt_correction_type     multi-scan
_exptl_absorpt_process_details     '(SADABS; Bruker, 2008)'
_exptl_absorpt_correction_T_min     0.6992
_exptl_absorpt_correction_T_max     0.7462
_exptl_special_details
;
;
_diffrn_ambient_temperature     93(2)
_diffrn_radiation_type     MoK\a
_diffrn_radiation_wavelength     0.71073
_diffrn_radiation_source     'fine-focus sealed tube'
_diffrn_radiation_monochromator     graphite
_diffrn_measurement_device_type     'Bruker SMART APEX CCD diffractometer'
_diffrn_measurement_method     '\w scans'
_diffrn_detector_area_resol_mean     ?
_diffrn_reflns_number     9505
_diffrn_reflns_av_R_equivalents     0.0183
_diffrn_reflns_av_sigmaI/netI     0.0140
_diffrn_reflns_theta_min     2.18
_diffrn_reflns_theta_max     26.37
_diffrn_reflns_theta_full     26.37
_diffrn_measured_fraction_theta_max     0.999
_diffrn_measured_fraction_theta_full     0.999
_diffrn_reflns_limit_h_min     -24
_diffrn_reflns_limit_h_max     23
_diffrn_reflns_limit_k_min     -14
_diffrn_reflns_limit_k_max     14
_diffrn_reflns_limit_l_min     -15
_diffrn_reflns_limit_l_max     15
_diffrn_standards_number     0
_diffrn_standards_interval_count     ?
_diffrn_standards_interval_time     ?
_diffrn_standards_decay_%     0
_refine_special_details
;
Refinement of <i>F</i>^2^ against ALL reflections. The weighted <i>R</i>-factor
<i>wR</i> and goodness of fit <i>S</i> are based on <i>F</i>^2^, conventional
<i>R</i>-factors <i>R</i> are based on <i>F</i>, with <i>F</i> set to zero for
negative <i>F</i>^2^. The threshold expression of <i>F</i>^2^ >
\s(<i>F</i>^2^) is used only for calculating <i>R</i>-factors(gt) <i>etc</i>.
and is not relevant to the choice of reflections for refinement.
<i>R</i>-factors based on <i>F</i>^2^ are statistically about twice as large
as those based on <i>F</i>, and <i>R</i>- factors based on ALL data will be
even larger. H atoms for the pyrazoles and the methylene unit were modeled in
fixed positions whereas the alcoholic H (on O1) was allowed to refine freely.
;
_reflns_number_total     2334
_reflns_number_gt     2187
_reflns_threshold_expression     >2sigma(I)
_refine_ls_structure_factor_coef     Fsqd
_refine_ls_matrix_type     full
_refine_ls_R_factor_all     0.0353
_refine_ls_R_factor_gt     0.0335
_refine_ls_wR_factor_gt     0.0855
_refine_ls_wR_factor_ref     0.0870
_refine_ls_goodness_of_fit_ref     1.045
_refine_ls_restrained_S_all     1.045
_refine_ls_number_reflns     2334
_refine_ls_number_parameters     167
_refine_ls_number_restraints     0
_refine_ls_hydrogen_treatment     mixed
_refine_ls_weighting_scheme     calc
_refine_ls_weighting_details
         'calc w=1/[\s^2^(Fo^2^)+(0.0454P)^2^+1.8611P] where P=(Fo^2^+2Fc^2^)/3'
_atom_sites_solution_hydrogens     geom
_atom_sites_solution_primary     direct
_atom_sites_solution_secondary     difmap
_refine_ls_shift/su_max     0.001
_refine_ls_shift/su_mean     0.000
_refine_diff_density_max     0.270
_refine_diff_density_min     -0.253
_refine_ls_extinction_method     none
_refine_ls_extinction_coef     ?
loop_
    _atom_type_symbol
    _atom_type_description
    _atom_type_scat_dispersion_real
    _atom_type_scat_dispersion_imag
    _atom_type_scat_source
    'C' 'C' 0.0033 0.0016
                         'International Tables Vol C Tables 4.2.6.8 and 6.1.1.4'
    'H' 'H' 0.0000 0.0000
                         'International Tables Vol C Tables 4.2.6.8 and 6.1.1.4'
    'N' 'N' 0.0061 0.0033
                         'International Tables Vol C Tables 4.2.6.8 and 6.1.1.4'
    'O' 'O' 0.0106 0.0060
                         'International Tables Vol C Tables 4.2.6.8 and 6.1.1.4'
_computing_data_collection     'APEX2 (Bruker, 2008)'
_computing_cell_refinement     'SAINT (Bruker, 2008)'
_computing_data_reduction     'SAINT (Bruker, 2008)'
_computing_structure_solution     'SHELXTL (Sheldrick, 2008)'
_computing_structure_refinement     'SHELXTL (Sheldrick, 2008)'
_computing_molecular_graphics
;
ORTEPIII (Burnett & Johnson, 1996) and Mercury (Macrae <i>et al.</i>,
2008)
;
_computing_publication_material     'SHELXTL  (Sheldrick, 2008)'
loop_
    _atom_site_type_symbol
    _atom_site_label
    _atom_site_fract_x
    _atom_site_fract_y
    _atom_site_fract_z
    _atom_site_U_iso_or_equiv
    _atom_site_adp_type
    _atom_site_calc_flag
    _atom_site_refinement_flags
    _atom_site_occupancy
    _atom_site_symmetry_multiplicity
    _atom_site_disorder_assembly
    _atom_site_disorder_group
    O O1 0.16215(5) 0.93915(7) 0.05201(8) 0.01904(19) Uani d . 1 1 . .
    N N1 0.14888(6) 1.06979(8) 0.22818(9) 0.0163(2) Uani d . 1 1 . .
    N N2 0.18638(6) 0.87863(8) 0.30788(9) 0.0161(2) Uani d . 1 1 . .
    N N3 0.29052(6) 1.02830(8) 0.40204(9) 0.0169(2) Uani d . 1 1 . .
    N N4 0.16341(6) 1.17862(8) 0.20317(10) 0.0198(2) Uani d . 1 1 . .
    N N5 0.17186(6) 0.88180(8) 0.40312(9) 0.0207(2) Uani d . 1 1 . .
    N N6 0.36644(6) 0.98761(9) 0.43963(10) 0.0225(2) Uani d . 1 1 . .
    C C1 0.08823(7) 1.22859(10) 0.13521(11) 0.0196(2) Uani d . 1 1 . .
    H H1A 0.0782 1.3066 0.1046 0.024 Uiso calc R 1 1 . .
    C C2 0.02568(7) 1.15312(10) 0.11394(11) 0.0214(2) Uani d . 1 1 . .
    H H2A -0.0324 1.1691 0.0684 0.026 Uiso calc R 1 1 . .
    C C3 0.06644(7) 1.05131(10) 0.17310(11) 0.0198(2) Uani d . 1 1 . .
    H H3A 0.0418 0.9812 0.1753 0.024 Uiso calc R 1 1 . .
    C C4 0.13735(8) 0.77969(10) 0.39302(12) 0.0231(3) Uani d . 1 1 . .
    H H4A 0.1210 0.7557 0.4480 0.028 Uiso calc R 1 1 . .
    C C5 0.12786(7) 0.71147(10) 0.29158(12) 0.0221(2) Uani d . 1 1 . .
    H H5A 0.1045 0.6358 0.2652 0.027 Uiso calc R 1 1 . .
    C C6 0.15956(7) 0.77737(9) 0.23876(11) 0.0180(2) Uani d . 1 1 . .
    H H6A 0.1623 0.7563 0.1674 0.022 Uiso calc R 1 1 . .
    C C7 0.42096(8) 1.04416(11) 0.55168(12) 0.0242(3) Uani d . 1 1 . .
    H H7A 0.4800 1.0341 0.6022 0.029 Uiso calc R 1 1 . .
    C C8 0.38124(8) 1.12033(10) 0.58653(11) 0.0231(3) Uani d . 1 1 . .
    H H8A 0.4068 1.1699 0.6617 0.028 Uiso calc R 1 1 . .
    C C9 0.29742(7) 1.10762(10) 0.48837(11) 0.0199(2) Uani d . 1 1 . .
    H H9A 0.2527 1.1469 0.4821 0.024 Uiso calc R 1 1 . .
    C C10 0.21515(7) 0.98322(9) 0.28018(10) 0.0156(2) Uani d . 1 1 . .
    C C11 0.23604(7) 0.95939(10) 0.17984(10) 0.0168(2) Uani d . 1 1 . .
    H H11A 0.2662 1.0269 0.1771 0.020 Uiso calc R 1 1 . .
    H H11B 0.2732 0.8908 0.2089 0.020 Uiso calc R 1 1 . .
    H H1O 0.1605(10) 0.9921(15) 0.0027(17) 0.033(4) Uiso d . 1 1 . .
loop_
    _atom_site_aniso_label
    _atom_site_aniso_U_11
    _atom_site_aniso_U_22
    _atom_site_aniso_U_33
    _atom_site_aniso_U_12
    _atom_site_aniso_U_13
    _atom_site_aniso_U_23
    O1 0.0198(4) 0.0210(4) 0.0151(4) -0.0026(3) 0.0094(3) 0.0001(3)
    N1 0.0177(5) 0.0141(4) 0.0187(5) -0.0005(3) 0.0116(4) -0.0007(3)
    N2 0.0192(5) 0.0152(4) 0.0161(4) 0.0000(3) 0.0115(4) -0.0003(3)
    N3 0.0167(5) 0.0166(4) 0.0171(5) -0.0006(3) 0.0096(4) -0.0015(4)
    N4 0.0228(5) 0.0154(5) 0.0249(5) 0.0002(4) 0.0160(4) 0.0017(4)
    N5 0.0278(5) 0.0207(5) 0.0192(5) -0.0005(4) 0.0169(4) 0.0002(4)
    N6 0.0168(5) 0.0238(5) 0.0220(5) 0.0014(4) 0.0087(4) -0.0031(4)
    C1 0.0235(6) 0.0177(5) 0.0190(5) 0.0032(4) 0.0132(5) 0.0008(4)
    C2 0.0176(5) 0.0227(6) 0.0208(6) 0.0010(4) 0.0095(5) -0.0018(4)
    C3 0.0175(5) 0.0199(5) 0.0215(5) -0.0029(4) 0.0111(5) -0.0029(4)
    C4 0.0292(6) 0.0211(6) 0.0255(6) -0.0015(5) 0.0196(5) 0.0024(4)
    C5 0.0246(6) 0.0168(5) 0.0266(6) -0.0023(4) 0.0159(5) -0.0010(4)
    C6 0.0189(5) 0.0157(5) 0.0187(5) 0.0000(4) 0.0106(5) -0.0019(4)
    C7 0.0197(6) 0.0265(6) 0.0203(6) -0.0025(5) 0.0081(5) -0.0023(5)
    C8 0.0267(6) 0.0234(6) 0.0184(6) -0.0069(5) 0.0128(5) -0.0045(4)
    C9 0.0254(6) 0.0189(5) 0.0205(5) -0.0032(4) 0.0163(5) -0.0031(4)
    C10 0.0158(5) 0.0147(5) 0.0162(5) -0.0004(4) 0.0093(4) -0.0010(4)
    C11 0.0166(5) 0.0188(5) 0.0161(5) -0.0012(4) 0.0102(4) -0.0009(4)
_geom_special_details
;
All e.s.d.'s (except the e.s.d. in the dihedral angle between two l.s. planes)
are estimated using the full covariance matrix. The cell e.s.d.'s are taken
into account individually in the estimation of e.s.d.'s in distances, angles
and torsion angles; correlations between e.s.d.'s in cell parameters are only
used when they are defined by crystal symmetry. An approximate (isotropic)
treatment of cell e.s.d.'s is used for estimating e.s.d.'s involving l.s.
planes.
;
loop_
    _geom_bond_atom_site_label_1
    _geom_bond_atom_site_label_2
    _geom_bond_site_symmetry_2
    _geom_bond_distance
    _geom_bond_publ_flag
    O1 C11 . 1.4108(13) n
    O1 H1O . 0.851(18) n
    N1 C3 . 1.3582(14) n
    N1 N4 . 1.3610(13) n
    N1 C10 . 1.4578(13) n
    N2 C6 . 1.3586(14) n
    N2 N5 . 1.3698(13) n
    N2 C10 . 1.4546(14) n
    N3 C9 . 1.3535(14) n
    N3 N6 . 1.3607(13) n
    N3 C10 . 1.4613(14) n
    N4 C1 . 1.3307(15) n
    N5 C4 . 1.3263(15) n
    N6 C7 . 1.3292(16) n
    C1 C2 . 1.3992(16) n
    C1 H1A . 0.9500 ?
    C2 C3 . 1.3669(17) ?
    C2 H2A . 0.9500 ?
    C3 H3A . 0.9500 ?
    C4 C5 . 1.4015(17) ?
    C4 H4A . 0.9500 ?
    C5 C6 . 1.3683(16) ?
    C5 H5A . 0.9500 ?
    C6 H6A . 0.9500 ?
    C7 C8 . 1.4005(18) ?
    C7 H7A . 0.9500 ?
    C8 C9 . 1.3696(17) ?
    C8 H8A . 0.9500 ?
    C9 H9A . 0.9500 ?
    C10 C11 . 1.5475(15) n
    C11 H11A . 0.9900 ?
    C11 H11B . 0.9900 ?
loop_
    _geom_angle_atom_site_label_1
    _geom_angle_atom_site_label_2
    _geom_angle_atom_site_label_3
    _geom_angle_site_symmetry_1
    _geom_angle_site_symmetry_3
    _geom_angle
    _geom_angle_publ_flag
    C11 O1 H1O . . 105.9(11) n
    C3 N1 N4 . . 112.15(9) ?
    C3 N1 C10 . . 127.64(9) n
    N4 N1 C10 . . 118.58(9) n
    C6 N2 N5 . . 111.62(9) ?
    C6 N2 C10 . . 128.49(9) n
    N5 N2 C10 . . 119.22(9) n
    C9 N3 N6 . . 112.23(9) ?
    C9 N3 C10 . . 129.19(9) n
    N6 N3 C10 . . 118.58(9) n
    C1 N4 N1 . . 103.86(9) ?
    C4 N5 N2 . . 104.35(9) ?
    C7 N6 N3 . . 104.04(9) ?
    N4 C1 C2 . . 112.28(10) ?
    N4 C1 H1A . . 123.9 ?
    C2 C1 H1A . . 123.9 ?
    C3 C2 C1 . . 104.87(10) ?
    C3 C2 H2A . . 127.6 ?
    C1 C2 H2A . . 127.6 ?
    N1 C3 C2 . . 106.78(10) ?
    N1 C3 H3A . . 126.6 ?
    C2 C3 H3A . . 126.6 ?
    N5 C4 C5 . . 111.97(10) ?
    N5 C4 H4A . . 124.0 ?
    C5 C4 H4A . . 124.0 ?
    C6 C5 C4 . . 105.14(10) ?
    C6 C5 H5A . . 127.4 ?
    C4 C5 H5A . . 127.4 ?
    N2 C6 C5 . . 106.90(10) ?
    N2 C6 H6A . . 126.6 ?
    C5 C6 H6A . . 126.6 ?
    N6 C7 C8 . . 112.10(11) ?
    N6 C7 H7A . . 124.0 ?
    C8 C7 H7A . . 124.0 ?
    C9 C8 C7 . . 104.84(10) ?
    C9 C8 H8A . . 127.6 ?
    C7 C8 H8A . . 127.6 ?
    N3 C9 C8 . . 106.80(10) ?
    N3 C9 H9A . . 126.6 ?
    C8 C9 H9A . . 126.6 ?
    N2 C10 N1 . . 107.50(8) n
    N2 C10 N3 . . 110.38(9) n
    N1 C10 N3 . . 108.60(8) n
    N2 C10 C11 . . 111.49(8) n
    N1 C10 C11 . . 110.70(9) n
    N3 C10 C11 . . 108.15(9) n
    O1 C11 C10 . . 110.62(9) n
    O1 C11 H11A . . 109.5 ?
    C10 C11 H11A . . 109.5 ?
    O1 C11 H11B . . 109.5 ?
    C10 C11 H11B . . 109.5 ?
    H11A C11 H11B . . 108.1 ?
loop_
    _geom_torsion_atom_site_label_1
    _geom_torsion_atom_site_label_2
    _geom_torsion_atom_site_label_3
    _geom_torsion_atom_site_label_4
    _geom_torsion_site_symmetry_1
    _geom_torsion_site_symmetry_2
    _geom_torsion_site_symmetry_3
    _geom_torsion_site_symmetry_4
    _geom_torsion
    _geom_torsion_publ_flag
    C3 N1 N4 C1 . . . . 2.18(12) ?
    C10 N1 N4 C1 . . . . 168.76(9) ?
    C6 N2 N5 C4 . . . . 1.32(12) ?
    C10 N2 N5 C4 . . . . 172.70(9) ?
    C9 N3 N6 C7 . . . . -0.22(13) ?
    C10 N3 N6 C7 . . . . -179.92(10) ?
    N1 N4 C1 C2 . . . . -1.23(12) ?
    N4 C1 C2 C3 . . . . -0.10(13) ?
    N4 N1 C3 C2 . . . . -2.31(13) ?
    C10 N1 C3 C2 . . . . -167.39(10) ?
    C1 C2 C3 N1 . . . . 1.41(12) ?
    N2 N5 C4 C5 . . . . -1.10(13) ?
    N5 C4 C5 C6 . . . . 0.51(14) ?
    N5 N2 C6 C5 . . . . -1.04(12) ?
    C10 N2 C6 C5 . . . . -171.42(10) ?
    C4 C5 C6 N2 . . . . 0.32(13) ?
    N3 N6 C7 C8 . . . . 0.03(14) ?
    N6 C7 C8 C9 . . . . 0.15(14) ?
    N6 N3 C9 C8 . . . . 0.32(13) ?
    C10 N3 C9 C8 . . . . 179.98(10) ?
    C7 C8 C9 N3 . . . . -0.28(13) ?
    C6 N2 C10 N1 . . . . 105.80(12) ?
    N5 N2 C10 N1 . . . . -63.96(12) ?
    C6 N2 C10 N3 . . . . -135.91(11) ?
    N5 N2 C10 N3 . . . . 54.33(12) ?
    C6 N2 C10 C11 . . . . -15.69(15) ?
    N5 N2 C10 C11 . . . . 174.56(9) ?
    C3 N1 C10 N2 . . . . -20.24(14) ?
    N4 N1 C10 N2 . . . . 175.52(9) ?
    C3 N1 C10 N3 . . . . -139.67(11) ?
    N4 N1 C10 N3 . . . . 56.09(12) ?
    C3 N1 C10 C11 . . . . 101.74(12) ?
    N4 N1 C10 C11 . . . . -62.50(12) ?
    C9 N3 C10 N2 . . . . -91.92(13) ?
    N6 N3 C10 N2 . . . . 87.72(11) ?
    C9 N3 C10 N1 . . . . 25.69(15) ?
    N6 N3 C10 N1 . . . . -154.67(9) ?
    C9 N3 C10 C11 . . . . 145.87(11) ?
    N6 N3 C10 C11 . . . . -34.49(13) ?
    N2 C10 C11 O1 . . . . 70.77(11) n
    N1 C10 C11 O1 . . . . -48.84(12) n
    N3 C10 C11 O1 . . . . -167.70(8) n
loop_
    _geom_hbond_atom_site_label_D
    _geom_hbond_atom_site_label_H
    _geom_hbond_atom_site_label_A
    _geom_hbond_site_symmetry_A
    _geom_hbond_distance_DH
    _geom_hbond_distance_HA
    _geom_hbond_distance_DA
    _geom_hbond_angle_DHA
    O1 H1O N5 6_575 0.851(18) 2.003(18) 2.8494(13) 172.9(16)
