# Supplementary material for: 2,2,2-Tris(pyrazol-1-yl)ethanol
Source: Acta Crystallogr Sect E Struct Rep Online. 2011 Apr 16;67(Pt 5):o1133–4. doi: 10.1107/S1600536811012931 (PMC3089311; doi:10.1107/S1600536811012931)
Supplement: Supplementary file 2 [file e-67-o1133-Isup2.hkl]

# 
# h,k,l, Fc-squared, Fo-squared, sigma(Fo-squared) and status flag 
# 
data_I
_shelx_title ' c2c in C2/c' 
_shelx_refln_list_code          4 
_shelx_F_calc_maximum      215.41 
_exptl_crystal_F_000      1024.00 
_reflns_d_resolution_high  0.8001 
 
loop_ 
 _symmetry_equiv_pos_as_xyz 
 'x, y, z' 
 '-x, y, -z+1/2' 
 'x+1/2, y+1/2, z' 
 '-x+1/2, y+1/2, -z+1/2' 
 '-x, -y, -z' 
 'x, -y, z-1/2' 
 '-x+1/2, -y+1/2, -z' 
 'x+1/2, -y+1/2, z-1/2' 
 
_cell_length_a    19.6589 
_cell_length_b    11.5155 
_cell_length_c    12.4185 
_cell_angle_alpha  90.000 
_cell_angle_beta  125.740 
_cell_angle_gamma  90.000 
 
_shelx_F_squared_multiplier     1.000 
 
loop_ 
 _refln_index_h 
 _refln_index_k 
 _refln_index_l 
 _refln_F_squared_calc 
 _refln_F_squared_meas 
 _refln_F_squared_sigma 
 _refln_observed_status 
   4   0   0    40080.62    39451.23    613.90 o 
   6   0   0    13598.75    13717.99    138.07 o 
   8   0   0      428.47      444.26      7.90 o 
  10   0   0     1731.80     1766.87     20.79 o 
  12   0   0      207.27      173.69      4.64 o 
  14   0   0     1435.89     1315.76     17.73 o 
  16   0   0      538.47      577.04     26.82 o 
  18   0   0       64.53       37.10      6.70 o 
   1   1   0     4316.37     4114.47     39.81 o 
   3   1   0     6310.84     6159.89     48.91 o 
   5   1   0    11757.85    11570.80    153.54 o 
   7   1   0     1826.63     1681.65     13.41 o 
   9   1   0    12060.36    13015.94     93.25 o 
  11   1   0      127.06       79.94      2.15 o 
  13   1   0     2285.51     2309.93     19.40 o 
  15   1   0     3060.20     3032.49     27.78 o 
  17   1   0      299.32      358.04     10.82 o 
  19   1   0       60.73       70.67      5.98 o 
   0   2   0    17660.44    16368.94    281.58 o 
   2   2   0    11395.50    10593.83     85.84 o 
   4   2   0     8379.66     8155.09     72.68 o 
   6   2   0     1430.19     1494.88     11.96 o 
   8   2   0      888.92      842.92      7.71 o 
  10   2   0        0.77        0.19      0.62 o 
  12   2   0      374.07      370.10      5.03 o 
  14   2   0     1646.29     1584.80     16.18 o 
  16   2   0        0.38       -0.06      1.42 o 
  18   2   0       32.15       45.65      3.99 o 
   1   3   0     6191.04     6726.43     48.27 o 
   3   3   0     2169.97     2163.70     25.39 o 
   5   3   0     2315.17     2474.00     23.86 o 
   7   3   0     1910.43     1881.52     19.28 o 
   9   3   0     1917.16     1873.70     15.31 o 
  11   3   0      903.44      830.15      9.35 o 
  13   3   0       12.70       15.93      1.71 o 
  15   3   0       35.60       32.29      2.67 o 
  17   3   0      478.10      481.72      9.12 o 
  19   3   0      220.87      262.90      8.29 o 
   0   4   0     3399.05     3170.31     33.36 o 
   2   4   0       13.41       15.13      1.16 o 
   4   4   0     1285.64     1293.57     11.78 o 
   6   4   0     4374.43     4627.73     38.04 o 
   8   4   0     2064.35     2095.55     21.75 o 
  10   4   0      692.78      632.71      9.14 o 
  12   4   0      128.82      120.10      3.90 o 
  14   4   0     3620.26     3474.07     35.99 o 
  16   4   0      324.38      272.28      6.61 o 
  18   4   0       18.12       30.46      3.01 o 
   1   5   0       23.54       19.97      1.26 o 
   3   5   0      578.47      497.25      4.95 o 
   5   5   0        0.04        0.76      0.58 o 
   7   5   0      840.37      917.99      9.49 o 
   9   5   0      478.01      475.97      7.59 o 
  11   5   0       10.93       13.26      2.39 o 
  13   5   0      144.96      126.97      4.29 o 
  15   5   0      341.65      288.95      6.75 o 
  17   5   0      113.77       99.45      4.57 o 
   0   6   0      129.48      179.30      3.82 o 
   2   6   0       53.64       57.27      1.55 o 
   4   6   0     3114.67     3342.42     30.65 o 
   6   6   0       99.76      110.10      2.46 o 
   8   6   0      280.39      278.69      5.52 o 
  10   6   0      143.42      133.81      4.08 o 
  12   6   0     1041.06      961.65     13.75 o 
  14   6   0        0.54        2.43      1.59 o 
  16   6   0        7.24        5.34      2.01 o 
  18   6   0        0.18       -0.09      1.66 o 
   1   7   0     1808.06     1982.67     16.20 o 
   3   7   0     4785.96     4881.85     39.21 o 
   5   7   0     1535.11     1606.22     19.24 o 
   7   7   0     1854.10     1848.54     20.46 o 
   9   7   0      637.21      592.95      9.32 o 
  11   7   0      447.26      453.93      8.26 o 
  13   7   0     1668.68     1509.28     20.90 o 
  15   7   0       11.65        8.93      1.96 o 
  17   7   0       80.31       73.43      4.29 o 
   0   8   0      195.62      202.70      4.70 o 
   2   8   0      627.34      672.75      7.10 o 
   4   8   0      122.42      138.49      4.59 o 
   6   8   0        0.06        1.58      1.80 o 
   8   8   0        1.63        8.12      2.92 o 
  10   8   0     2774.43     2508.02     27.38 o 
  12   8   0     1716.86     1546.57     19.42 o 
  14   8   0      250.07      271.55      6.92 o 
  16   8   0      251.89      260.48      7.21 o 
   1   9   0      446.24      473.27      5.81 o 
   3   9   0       62.38       75.64      2.26 o 
   5   9   0        2.69        0.03      1.35 o 
   7   9   0      768.74      712.84     10.70 o 
   9   9   0       46.65       57.93      3.29 o 
  11   9   0     1455.62     1313.95     17.40 o 
  13   9   0       14.32       10.88      2.08 o 
  15   9   0       43.66       45.62      4.00 o 
   0  10   0      118.86      108.30      4.02 o 
   2  10   0      685.23      688.08      7.72 o 
   4  10   0      399.22      371.95      7.14 o 
   6  10   0      448.53      426.68      8.54 o 
   8  10   0      112.43      131.26      5.10 o 
  10  10   0      311.21      269.18      6.70 o 
  12  10   0     1053.16     1025.82     15.18 o 
  14  10   0        0.05        1.76      1.68 o 
   1  11   0      477.66      516.67      6.75 o 
   3  11   0      208.85      244.94      5.71 o 
   5  11   0        4.55        5.63      1.77 o 
   7  11   0        7.95        8.11      1.85 o 
   9  11   0      124.79       98.17      5.89 o 
  11  11   0        0.47        1.33      1.70 o 
   0  12   0     2652.39     2764.11     41.68 o 
   2  12   0      320.45      336.81      7.04 o 
   4  12   0       99.90      118.35      4.29 o 
   6  12   0      142.31      157.68      5.19 o 
   8  12   0       79.92      107.28      4.57 o 
  10  12   0       43.23       48.05      3.62 o 
   1  13   0      628.38      650.35     16.75 o 
   3  13   0       24.78       14.70      2.25 o 
   5  13   0       99.37      117.68      4.62 o 
   7  13   0        6.22       14.17      2.35 o 
   0  14   0        3.34        1.34      2.68 o 
   2  14   0      311.11      328.20     11.69 o 
   4  14   0      756.92      783.17     12.94 o 
 -19   1   1       45.13       61.62      4.30 o 
 -17   1   1      673.89      711.13      9.55 o 
 -15   1   1      335.44      348.61      6.45 o 
 -13   1   1       10.63       14.22      1.29 o 
 -11   1   1      489.93      492.42      7.05 o 
  -9   1   1      249.34      282.42      4.10 o 
  -7   1   1     2575.18     2546.99     19.40 o 
  -5   1   1      219.12      215.13      2.43 o 
  -3   1   1     2247.74     2091.35     21.91 o 
  -1   1   1       42.66       47.61      0.69 o 
   1   1   1     1526.13     1569.00     11.86 o 
   3   1   1    23805.45    22492.77    226.50 o 
   5   1   1     3628.77     3614.36     26.80 o 
   7   1   1       68.75       66.85      1.69 o 
   9   1   1      159.62      173.06      2.92 o 
  11   1   1       14.74       12.40      1.20 o 
  13   1   1      520.73      499.12      6.41 o 
  15   1   1       35.05       39.67      2.86 o 
  17   1   1       30.49       26.82      4.11 o 
 -20   2   1       10.46        5.08      2.16 o 
 -18   2   1      135.03      123.08      4.62 o 
 -16   2   1     1256.76     1226.64     13.68 o 
 -14   2   1     1525.80     1566.33     15.90 o 
 -12   2   1     1289.59     1357.66     13.63 o 
 -10   2   1      810.56      898.51      9.12 o 
  -8   2   1     1921.76     1819.53     14.59 o 
  -6   2   1     2643.87     2617.25     19.73 o 
  -4   2   1      203.85      260.04      2.98 o 
  -2   2   1     1773.26     1693.80     12.68 o 
   0   2   1      145.83      124.78      1.49 o 
   2   2   1    34565.63    33280.65    559.86 o 
   4   2   1     1045.32      845.79      7.14 o 
   6   2   1     1433.80     1558.57     13.53 o 
   8   2   1        4.04        8.37      0.91 o 
  10   2   1      430.53      504.46      7.40 o 
  12   2   1      311.18      288.93      5.55 o 
  14   2   1       99.74       98.40      3.84 o 
  16   2   1        4.86        7.73      1.85 o 
  18   2   1        0.06        1.06      1.51 o 
 -19   3   1       13.07        6.70      1.89 o 
 -17   3   1      112.65      116.30      4.30 o 
 -15   3   1     2184.92     2179.74     24.23 o 
 -13   3   1       30.25       29.97      1.93 o 
 -11   3   1     1651.70     1599.27     13.67 o 
  -9   3   1      640.35      804.91      9.26 o 
  -7   3   1     2618.17     2659.57     25.83 o 
  -5   3   1     8466.36     8659.76     69.06 o 
  -3   3   1      437.88      420.71      4.25 o 
  -1   3   1    27293.08    25610.18    259.67 o 
   1   3   1     2264.33     2199.42     16.54 o 
   3   3   1     1055.81     1031.52     10.62 o 
   5   3   1     3154.30     3321.61     30.58 o 
   7   3   1     9437.14    10213.87     78.39 o 
   9   3   1       27.89       30.45      1.28 o 
  11   3   1     2145.89     2106.42     19.77 o 
  13   3   1      374.98      348.48      7.10 o 
  15   3   1       41.18       22.16      2.38 o 
  17   3   1       23.14       12.49      2.10 o 
 -20   4   1      198.33      241.18      6.92 o 
 -18   4   1       11.87        9.65      2.03 o 
 -16   4   1      232.93      246.40      6.84 o 
 -14   4   1     3297.13     2935.99     30.88 o 
 -12   4   1      199.25      196.39      4.74 o 
 -10   4   1       19.70       19.33      2.06 o 
  -8   4   1     2063.56     2237.83     22.82 o 
  -6   4   1     1941.44     1993.13     19.19 o 
  -4   4   1     3312.17     3161.00     25.60 o 
  -2   4   1     1461.43     1449.10     11.52 o 
   0   4   1     1902.94     1952.09     15.03 o 
   2   4   1        0.00        1.94      0.64 o 
   4   4   1      146.62       97.26      2.85 o 
   6   4   1     1464.63     1498.46     25.22 o 
   8   4   1     4596.59     4579.71     43.92 o 
  10   4   1      289.87      258.18      8.39 o 
  12   4   1       19.31       12.96      1.93 o 
  14   4   1        5.55        6.09      1.59 o 
  16   4   1      371.82      403.13      8.39 o 
  18   4   1        2.28        7.57      2.00 o 
 -19   5   1        1.81        3.76      1.66 o 
 -17   5   1      267.96      274.97     12.26 o 
 -15   5   1     1816.11     1788.77     21.87 o 
 -13   5   1     1031.09      976.28     13.16 o 
 -11   5   1      284.29      358.21      6.58 o 
  -9   5   1     1849.19     2068.77     18.99 o 
  -7   5   1     1767.72     1784.27     16.34 o 
  -5   5   1     2500.18     2364.29     18.39 o 
  -3   5   1       28.40       41.71      2.35 o 
  -1   5   1     1766.87     1627.61     13.03 o 
   1   5   1     1788.46     1807.98     15.04 o 
   3   5   1     2913.78     2988.00     25.58 o 
   5   5   1     1926.14     2200.39     26.35 o 
   7   5   1     5179.66     4905.68     46.65 o 
   9   5   1      258.74      224.06      6.64 o 
  11   5   1     2026.79     1910.89     21.67 o 
  13   5   1      943.89      925.25     13.24 o 
  15   5   1      107.61      121.87      4.68 o 
  17   5   1      105.16       94.66      5.42 o 
 -18   6   1       79.35       78.93      5.61 o 
 -16   6   1        7.44        3.66      1.47 o 
 -14   6   1       38.10       40.95      2.96 o 
 -12   6   1      160.82      168.04      4.69 o 
 -10   6   1      942.74      887.36     11.89 o 
  -8   6   1       82.16      111.70      2.74 o 
  -6   6   1       18.58       28.48      1.73 o 
  -4   6   1    11627.90    12107.20     86.82 o 
  -2   6   1      848.94      755.49      7.16 o 
   0   6   1     2033.95     2112.95     18.09 o 
   2   6   1     1284.71     1237.50     11.81 o 
   4   6   1      374.77      395.65      4.35 o 
   6   6   1      458.86      451.44      7.19 o 
   8   6   1     4227.49     4156.78     40.86 o 
  10   6   1       75.87       82.13      6.52 o 
  12   6   1      518.71      498.05      8.98 o 
  14   6   1        1.47        9.67      2.18 o 
  16   6   1     2177.24     2252.35     26.91 o 
 -17   7   1        1.85       -0.86      1.49 o 
 -15   7   1      135.34      152.95      5.02 o 
 -13   7   1      437.93      373.19      7.59 o 
 -11   7   1       46.52       46.99      2.84 o 
  -9   7   1     7315.15     7271.32     79.83 o 
  -7   7   1     1910.58     2111.99     19.48 o 
  -5   7   1       88.54       67.10      1.76 o 
  -3   7   1      971.77     1064.04      9.69 o 
  -1   7   1     3237.76     3213.38     24.84 o 
   1   7   1      103.34      139.85      2.93 o 
   3   7   1      229.61      283.26      3.73 o 
   5   7   1        0.00        4.56      1.21 o 
   7   7   1      422.91      426.36      7.42 o 
   9   7   1     1573.61     1490.93     17.95 o 
  11   7   1     2256.33     2305.36     25.99 o 
  13   7   1      276.39      294.97     10.12 o 
  15   7   1       61.24       63.48      3.90 o 
 -16   8   1      145.63      136.02      5.48 o 
 -14   8   1      192.79      225.19      6.14 o 
 -12   8   1        8.54       17.42      2.64 o 
 -10   8   1       34.42       22.46      2.27 o 
  -8   8   1      349.77      327.86      6.42 o 
  -6   8   1      108.94      130.61      4.28 o 
  -4   8   1      378.71      378.65      4.81 o 
  -2   8   1      402.50      410.00      5.12 o 
   0   8   1       50.16       53.05      1.78 o 
   2   8   1      150.24      160.63      2.95 o 
   4   8   1      270.87      258.47      5.41 o 
   6   8   1     4053.68     3948.14     39.35 o 
   8   8   1      659.86      607.87     10.38 o 
  10   8   1      102.34       98.26      4.02 o 
  12   8   1      132.90      154.82      5.08 o 
  14   8   1        0.32        0.98      2.13 o 
 -15   9   1      201.04      188.19      6.01 o 
 -13   9   1      671.20      655.29     11.11 o 
 -11   9   1       24.83       37.16      2.84 o 
  -9   9   1       10.54       11.76      1.85 o 
  -7   9   1        0.42        0.35      1.48 o 
  -5   9   1      850.99      767.00      9.23 o 
  -3   9   1     1104.14     1188.17     11.19 o 
  -1   9   1        7.15        8.12      1.17 o 
   1   9   1       37.86       69.79      3.25 o 
   3   9   1     2157.50     2078.25     22.62 o 
   5   9   1     2527.54     2411.73     25.96 o 
   7   9   1      830.01      793.87     11.71 o 
   9   9   1       64.97       48.98      3.62 o 
  11   9   1       16.21       19.23      2.40 o 
  13   9   1        4.17        2.37      2.30 o 
 -14  10   1        0.01       -0.62      1.49 o 
 -12  10   1      504.35      511.35      9.71 o 
 -10  10   1     1560.56     1490.46     18.96 o 
  -8  10   1      348.04      337.40      7.07 o 
  -6  10   1     3653.56     3436.91     35.36 o 
  -4  10   1     1616.66     1569.18     15.97 o 
  -2  10   1        6.02        8.90      1.23 o 
   0  10   1     4046.86     3951.63     31.18 o 
   2  10   1     4790.47     4597.51     45.06 o 
   4  10   1        6.64        5.68      1.54 o 
   6  10   1      945.95      893.66     12.88 o 
   8  10   1       80.87      101.06      4.13 o 
  10  10   1      296.84      285.99      7.04 o 
  12  10   1        5.69        3.18      1.92 o 
 -13  11   1      227.57      250.95      8.83 o 
 -11  11   1     1421.75     1380.50     18.56 o 
  -9  11   1       62.43       66.61      5.29 o 
  -7  11   1       24.00       25.25      2.56 o 
  -5  11   1       13.55       15.23      2.16 o 
  -3  11   1      986.45      939.47     12.82 o 
  -1  11   1     1256.04     1192.47     11.88 o 
   1  11   1      680.53      675.26     10.35 o 
   3  11   1     1718.98     1625.98     19.54 o 
   5  11   1     3199.94     3125.58     33.30 o 
   7  11   1       82.54       79.83      3.91 o 
   9  11   1      125.83       95.67      4.46 o 
  11  11   1      221.51      219.47      6.59 o 
 -10  12   1        0.18        1.56      1.58 o 
  -8  12   1        3.53        1.03      1.58 o 
  -6  12   1        0.00        1.85      1.59 o 
  -4  12   1     1103.02     1091.59     14.84 o 
  -2  12   1      226.83      238.21      5.87 o 
   0  12   1      313.11      302.35      6.61 o 
   2  12   1       39.89       41.44      3.00 o 
   4  12   1     1560.88     1575.73     19.75 o 
   6  12   1     1264.90     1334.63     17.86 o 
   8  12   1       35.66       40.37      3.28 o 
  10  12   1      297.90      333.92      8.21 o 
  -9  13   1      623.57      676.46     12.04 o 
  -7  13   1     1185.24     1148.24     16.30 o 
  -5  13   1       71.40       83.22      4.17 o 
  -3  13   1      701.31      702.22     13.39 o 
  -1  13   1       37.79       39.18      6.03 o 
   1  13   1       33.96       38.94      3.04 o 
   3  13   1      186.12      169.06      5.51 o 
   5  13   1      212.79      196.78      6.03 o 
   7  13   1      733.06      773.67     13.10 o 
  -4  14   1       33.88       40.55      3.85 o 
  -2  14   1       19.61       18.25      3.43 o 
   0  14   1       22.77       25.50      4.07 o 
   2  14   1       39.73       38.05      3.85 o 
 -20   0   2       52.23       54.13      5.59 o 
 -18   0   2     1734.70     1818.95     51.62 o 
 -16   0   2      686.60      592.46     10.18 o 
 -14   0   2     1936.78     1737.39     21.49 o 
 -12   0   2     3483.24     3563.93     39.03 o 
 -10   0   2     1860.04     2201.54     24.80 o 
  -8   0   2       74.58       77.47      2.29 o 
  -6   0   2     3328.27     3461.32     36.06 o 
  -4   0   2     1158.25     1130.14     15.63 o 
  -2   0   2     8320.55     8135.15    105.51 o 
   0   0   2     5051.33     4670.75     48.31 o 
   2   0   2      818.99      796.56      9.43 o 
   4   0   2      434.60      524.48      7.27 o 
   6   0   2     3979.12     4211.24     52.94 o 
   8   0   2       59.91       48.29      2.63 o 
  10   0   2      630.91      723.67     26.37 o 
  12   0   2       78.46       99.71      7.59 o 
  14   0   2     1224.32     1178.10     42.24 o 
  16   0   2        6.83       21.01      5.81 o 
 -21   1   2       24.12       51.28      4.30 o 
 -19   1   2      356.18      335.15      7.35 o 
 -17   1   2      266.94      243.54      5.13 o 
 -15   1   2     1027.81     1017.41     10.24 o 
 -13   1   2      468.12      427.24      6.62 o 
 -11   1   2      466.29      488.38      5.85 o 
  -9   1   2       72.83       77.64      1.69 o 
  -7   1   2     1351.02     1366.31     11.01 o 
  -5   1   2     1197.49     1221.66     12.05 o 
  -3   1   2    46401.91    42756.18    949.91 o 
  -1   1   2    13468.23    12946.91    187.08 o 
   1   1   2     8880.51     8279.65     76.92 o 
   3   1   2        1.47        0.72      0.43 o 
   5   1   2     4028.51     4152.15     30.86 o 
   7   1   2     3972.42     3996.17     32.61 o 
   9   1   2     2421.22     2521.10     20.41 o 
  11   1   2     3512.47     3526.91     28.02 o 
  13   1   2     1212.15     1164.37     12.96 o 
  15   1   2      861.62      846.59     29.16 o 
  17   1   2      129.84      161.35     12.07 o 
 -20   2   2       45.61       40.35      3.78 o 
 -18   2   2      118.08      124.31      3.87 o 
 -16   2   2       27.95       21.53      1.91 o 
 -14   2   2     1735.98     1829.70     15.86 o 
 -12   2   2      552.68      671.33      7.02 o 
 -10   2   2     1955.83     2286.29     18.21 o 
  -8   2   2      225.73      242.68      3.08 o 
  -6   2   2     2795.95     2665.49     25.29 o 
  -4   2   2    41490.40    38136.20    443.40 o 
  -2   2   2     4790.46     4638.31     33.51 o 
   0   2   2     7453.62     7634.81     60.27 o 
   2   2   2     3651.55     3675.06     27.18 o 
   4   2   2     1638.91     1562.66     14.70 o 
   6   2   2     5205.75     5280.01     43.34 o 
   8   2   2      357.81      340.19      4.31 o 
  10   2   2     2002.13     1906.97     16.21 o 
  12   2   2     2398.47     2420.03     29.64 o 
  14   2   2      521.11      542.83      9.35 o 
  16   2   2       52.09       50.50      3.42 o 
 -21   3   2        0.25        3.47      1.72 o 
 -19   3   2      399.99      442.79     10.97 o 
 -17   3   2      216.64      180.87      5.19 o 
 -15   3   2     2422.81     2331.77     23.07 o 
 -13   3   2      219.86      254.55      5.09 o 
 -11   3   2      111.76       77.96      2.15 o 
  -9   3   2     7748.72     8354.59     66.76 o 
  -7   3   2     3214.26     3121.20     32.69 o 
  -5   3   2     3560.12     3584.47     30.44 o 
  -3   3   2     2501.06     2394.97     17.96 o 
  -1   3   2     3034.30     3141.09     23.24 o 
   1   3   2      393.93      392.85      4.43 o 
   3   3   2       66.15       53.76      1.42 o 
   5   3   2      301.34      265.17      3.38 o 
   7   3   2      147.67      217.68      3.10 o 
   9   3   2      549.62      540.47      5.99 o 
  11   3   2     6323.30     6179.98     58.86 o 
  13   3   2      426.74      389.90      7.71 o 
  15   3   2       30.76       40.74      3.01 o 
  17   3   2        0.12        0.26      1.65 o 
 -20   4   2        6.65        6.69      2.20 o 
 -18   4   2      113.25      101.04      4.18 o 
 -16   4   2        1.69        7.11      1.72 o 
 -14   4   2       62.80       55.81      2.84 o 
 -12   4   2      390.63      391.52      6.81 o 
 -10   4   2     1184.58     1248.09     12.11 o 
  -8   4   2      985.14     1095.94     11.78 o 
  -6   4   2      351.35      348.91      3.87 o 
  -4   4   2     7975.44     8028.58     57.78 o 
  -2   4   2    14219.40    14060.88    137.48 o 
   0   4   2     1109.74     1311.15     10.64 o 
   2   4   2     2600.04     2512.70     24.02 o 
   4   4   2      173.03      212.53      3.16 o 
   6   4   2       59.06       75.40      1.90 o 
   8   4   2      370.31      435.12      7.24 o 
  10   4   2      253.82      237.77      5.46 o 
  12   4   2        0.52       -0.55      2.52 o 
  14   4   2       10.22       20.39      2.49 o 
  16   4   2      544.73      562.69     10.55 o 
 -19   5   2      160.69      136.70      7.34 o 
 -17   5   2       15.28       22.14      2.48 o 
 -15   5   2      347.69      334.80      7.37 o 
 -13   5   2      148.44      120.76      3.85 o 
 -11   5   2      599.43      600.15      8.93 o 
  -9   5   2      188.73      232.10      3.88 o 
  -7   5   2     1456.92     1713.62     21.19 o 
  -5   5   2       32.79       70.46      1.65 o 
  -3   5   2       43.34       57.69      1.51 o 
  -1   5   2       37.04       23.27      1.02 o 
   1   5   2       41.56       52.65      1.30 o 
   3   5   2      312.27      299.86      4.05 o 
   5   5   2      366.93      375.30      6.19 o 
   7   5   2      803.57      784.61     10.58 o 
   9   5   2     1516.53     1442.02     17.17 o 
  11   5   2      562.48      552.23      9.37 o 
  13   5   2     4101.81     3732.48     46.90 o 
  15   5   2      801.93      785.07     12.80 o 
 -18   6   2       83.46       75.40      4.07 o 
 -16   6   2      244.74      216.57      7.42 o 
 -14   6   2        1.23        1.14      1.29 o 
 -12   6   2        5.73        1.36      1.35 o 
 -10   6   2       52.42       41.71      2.43 o 
  -8   6   2     2683.74     2842.39     22.91 o 
  -6   6   2        5.09       14.76      1.87 o 
  -4   6   2     1594.58     1821.46     14.89 o 
  -2   6   2     1778.27     2009.55     17.48 o 
   0   6   2        4.84        3.89      0.67 o 
   2   6   2       44.91       36.19      1.29 o 
   4   6   2       44.65       54.45      2.14 o 
   6   6   2        0.10        6.99      2.15 o 
   8   6   2       13.61       12.87      1.79 o 
  10   6   2     1745.57     1596.65     19.23 o 
  12   6   2      116.94      112.93      4.41 o 
  14   6   2      196.87      166.39      5.47 o 
  16   6   2       13.93       15.91      3.88 o 
 -19   7   2       44.39       52.07      4.06 o 
 -17   7   2       35.95       48.70      3.40 o 
 -15   7   2      480.68      398.68      9.23 o 
 -13   7   2      818.64      781.98     16.92 o 
 -11   7   2     1657.83     1691.74     19.59 o 
  -9   7   2        0.09       -0.54      0.88 o 
  -7   7   2       81.26       88.63      2.08 o 
  -5   7   2      115.23       88.58      2.16 o 
  -3   7   2      484.16      474.81      5.39 o 
  -1   7   2     3309.78     3452.29     26.61 o 
   1   7   2     2495.50     2731.90     21.50 o 
   3   7   2      604.20      627.39      7.85 o 
   5   7   2      541.76      547.24      8.47 o 
   7   7   2       25.05       16.90      1.81 o 
   9   7   2     2421.85     2197.48     28.06 o 
  11   7   2      133.40      157.30      5.07 o 
  13   7   2      401.38      375.05      8.21 o 
  15   7   2       58.49       44.38      3.66 o 
 -18   8   2      194.63      205.19      6.37 o 
 -16   8   2     1080.26     1085.93     15.74 o 
 -14   8   2       24.11       30.50      2.72 o 
 -12   8   2       73.57       87.05      3.67 o 
 -10   8   2        8.03        5.88      1.54 o 
  -8   8   2        6.85        6.84      1.31 o 
  -6   8   2        5.23        2.54      1.15 o 
  -4   8   2      277.47      260.39      3.94 o 
  -2   8   2     1994.32     2191.57     18.08 o 
   0   8   2      663.43      673.42      7.13 o 
   2   8   2     1507.87     1558.12     17.60 o 
   4   8   2     3766.19     3605.96     36.07 o 
   6   8   2      204.12      186.26      5.32 o 
   8   8   2     1686.80     1615.30     19.52 o 
  10   8   2     1394.55     1267.52     16.91 o 
  12   8   2      167.58      169.23      5.72 o 
  14   8   2      179.77      191.60      6.25 o 
 -17   9   2        2.36        1.13      1.51 o 
 -15   9   2       25.98       19.71      2.44 o 
 -13   9   2      284.54      252.49      6.35 o 
 -11   9   2      289.55      285.62      6.47 o 
  -9   9   2      340.69      293.50      6.30 o 
  -7   9   2     1522.13     1451.30     14.94 o 
  -5   9   2      179.24      216.12      3.70 o 
  -3   9   2      688.72      686.42      7.56 o 
  -1   9   2     2636.89     2586.32     21.26 o 
   1   9   2     2476.75     2427.82     22.35 o 
   3   9   2      327.65      291.53      6.13 o 
   5   9   2     1965.67     1866.19     21.46 o 
   7   9   2     1506.32     1387.98     17.55 o 
   9   9   2       35.82       34.33      2.91 o 
  11   9   2      758.29      751.22     12.49 o 
  13   9   2      240.39      270.01      7.37 o 
 -14  10   2       60.19       92.13      4.39 o 
 -12  10   2       54.68       67.71      3.67 o 
 -10  10   2       49.60       33.90      4.77 o 
  -8  10   2       44.71       33.29      2.62 o 
  -6  10   2      506.52      528.12      8.74 o 
  -4  10   2      176.39      165.51      3.49 o 
  -2  10   2      758.87      734.72      8.75 o 
   0  10   2        7.85        7.17      1.34 o 
   2  10   2      408.30      369.83      8.26 o 
   4  10   2        4.69        1.99      1.39 o 
   6  10   2       35.49       35.39      2.72 o 
   8  10   2       78.67       59.07      3.52 o 
  10  10   2       37.37       40.77      3.32 o 
  12  10   2       60.79       56.80      3.96 o 
 -13  11   2       39.19       40.47      3.28 o 
 -11  11   2      228.78      234.50      6.37 o 
  -9  11   2        1.17        0.27      1.94 o 
  -7  11   2        0.49        0.86      1.62 o 
  -5  11   2     1043.78      993.72     13.56 o 
  -3  11   2       66.07       65.78      2.49 o 
  -1  11   2       50.60       54.41      2.61 o 
   1  11   2      133.21      154.10      5.20 o 
   3  11   2     1228.90     1217.49     16.08 o 
   5  11   2      277.84      245.03      6.25 o 
   7  11   2     1298.42     1333.11     17.95 o 
   9  11   2       23.49       21.69      2.71 o 
 -12  12   2       88.59      113.76      4.84 o 
 -10  12   2       13.63       16.21      2.43 o 
  -8  12   2      896.40      899.94     16.26 o 
  -6  12   2      580.98      557.77      9.78 o 
  -4  12   2       40.87       46.10      3.08 o 
  -2  12   2      828.60      873.76     14.10 o 
   0  12   2        4.25        4.07      1.59 o 
   2  12   2      946.62      929.35     13.61 o 
   4  12   2      156.54      141.09      6.52 o 
   6  12   2      292.12      296.84      7.41 o 
   8  12   2      195.39      195.86      6.19 o 
  -9  13   2       66.57       72.78      4.09 o 
  -7  13   2        3.61        3.20      1.60 o 
  -5  13   2       46.16       50.30      3.95 o 
  -3  13   2       11.82       11.80      2.67 o 
  -1  13   2      141.08      147.72      6.01 o 
   1  13   2        0.95        1.30      1.52 o 
   3  13   2       25.44       39.79      3.29 o 
   5  13   2       77.41       90.81      4.58 o 
  -4  14   2      401.32      389.79     12.77 o 
  -2  14   2        7.95       13.59      3.58 o 
   0  14   2      180.51      182.78      8.52 o 
   2  14   2        0.12       -0.17      1.65 o 
 -21   1   3      156.31      149.11      7.25 o 
 -19   1   3      415.65      427.34      7.21 o 
 -17   1   3      126.29      121.07      3.51 o 
 -15   1   3       70.35       52.58      2.08 o 
 -13   1   3      273.96      295.10      4.21 o 
 -11   1   3       18.89       22.16      2.07 o 
  -9   1   3      948.07     1020.11      8.90 o 
  -7   1   3      302.78      336.64      3.95 o 
  -5   1   3     9345.46     9666.04    119.41 o 
  -3   1   3    15155.86    14560.20    157.14 o 
  -1   1   3    29316.10    27886.92    368.18 o 
   1   1   3     4357.72     4362.70     31.98 o 
   3   1   3       56.90       39.53      2.09 o 
   5   1   3        9.56       17.78      1.27 o 
   7   1   3     1557.92     1568.42     15.42 o 
   9   1   3     1265.77     1246.89     11.61 o 
  11   1   3       20.66       25.01      1.69 o 
  13   1   3      292.19      299.76      6.64 o 
  15   1   3       60.78       72.88      6.32 o 
 -22   2   3        1.53        1.90      2.50 o 
 -20   2   3      194.97      213.60      5.97 o 
 -18   2   3      279.92      283.68      5.63 o 
 -16   2   3      153.99      174.23      4.10 o 
 -14   2   3      278.92      278.48      4.22 o 
 -12   2   3      880.13      992.44      9.32 o 
 -10   2   3       36.86       37.30      1.63 o 
  -8   2   3     2358.35     2244.58     19.19 o 
  -6   2   3     2412.11     2396.80     22.48 o 
  -4   2   3    19176.38    19072.32    137.59 o 
  -2   2   3    11464.58    11218.78    103.40 o 
   0   2   3     9419.12     9475.11     67.87 o 
   2   2   3     2831.12     2843.48     24.14 o 
   4   2   3    17521.66    18456.43    142.58 o 
   6   2   3     1373.25     1527.44     12.93 o 
   8   2   3     2855.49     2929.30     25.32 o 
  10   2   3     2853.07     2795.43     29.13 o 
  12   2   3      570.29      618.93     13.11 o 
  14   2   3      166.23      148.07      4.88 o 
  16   2   3        0.56        0.45      2.01 o 
 -21   3   3      680.98      745.78     12.32 o 
 -19   3   3      670.11      722.23     14.27 o 
 -17   3   3      223.19      218.52      5.59 o 
 -15   3   3      868.78      851.69     12.71 o 
 -13   3   3     1691.15     1554.88     15.05 o 
 -11   3   3     1043.94     1084.28     10.87 o 
  -9   3   3      569.21      574.24      6.38 o 
  -7   3   3     3787.39     3885.13     32.30 o 
  -5   3   3     6083.78     5855.82     42.56 o 
  -3   3   3     7731.86     7683.17     55.24 o 
  -1   3   3      752.23      774.75      7.35 o 
   1   3   3     4690.59     4800.26     35.33 o 
   3   3   3     5168.61     5290.71     39.03 o 
   5   3   3      297.61      299.08      3.65 o 
   7   3   3     5465.99     5673.68     42.41 o 
   9   3   3     4111.90     4034.83     39.91 o 
  11   3   3       16.56       11.50      1.84 o 
  13   3   3      428.23      405.98      8.05 o 
  15   3   3      161.31      156.49      5.35 o 
 -20   4   3      314.00      305.02      7.37 o 
 -18   4   3       32.55       34.41      2.76 o 
 -16   4   3      925.48      830.16     13.93 o 
 -14   4   3      441.40      371.99      7.52 o 
 -12   4   3     5257.35     5392.43     44.75 o 
 -10   4   3     1186.21     1260.22     13.54 o 
  -8   4   3     1460.28     1506.32     12.51 o 
  -6   4   3     3851.92     4218.54     31.41 o 
  -4   4   3     1130.39     1126.79      9.53 o 
  -2   4   3      598.84      549.23      5.26 o 
   0   4   3     2250.86     2322.28     17.90 o 
   2   4   3     2629.33     2864.34     24.46 o 
   4   4   3     1518.35     1722.09     19.98 o 
   6   4   3      122.15      120.51      2.76 o 
   8   4   3       66.59       83.88      3.29 o 
  10   4   3      790.78      824.94     11.85 o 
  12   4   3      439.49      428.67      8.28 o 
  14   4   3      359.32      325.80      8.52 o 
 -21   5   3       11.55       15.10      2.42 o 
 -19   5   3       20.52       32.39      2.91 o 
 -17   5   3      252.27      250.06      6.13 o 
 -15   5   3      205.44      185.38      5.02 o 
 -13   5   3        1.39        1.70      1.15 o 
 -11   5   3       22.38       20.95      1.52 o 
  -9   5   3      926.79      861.79      8.17 o 
  -7   5   3     3594.61     3920.95     29.61 o 
  -5   5   3      806.47      785.20      7.33 o 
  -3   5   3     8091.50     8252.53     59.78 o 
  -1   5   3      999.82     1043.75      9.09 o 
   1   5   3       55.52       40.55      2.31 o 
   3   5   3     2176.12     2291.63     20.43 o 
   5   5   3      330.61      353.26      4.91 o 
   7   5   3       81.75       66.50      2.96 o 
   9   5   3      206.29      192.49      5.07 o 
  11   5   3     1204.65     1138.31     19.29 o 
  13   5   3      767.38      735.19     12.01 o 
  15   5   3      309.33      327.57      8.02 o 
 -20   6   3      828.50      906.93     16.60 o 
 -18   6   3        6.94       10.32      2.07 o 
 -16   6   3       93.80       79.97      3.66 o 
 -14   6   3      323.02      315.00      6.69 o 
 -12   6   3      682.56      688.72      8.65 o 
 -10   6   3      487.16      477.65      6.51 o 
  -8   6   3      230.20      287.06      4.16 o 
  -6   6   3      540.90      608.66      6.84 o 
  -4   6   3     1653.28     1805.14     14.86 o 
  -2   6   3      173.04      187.71      2.92 o 
   0   6   3      319.71      348.83      4.16 o 
   2   6   3     1898.41     1836.62     17.00 o 
   4   6   3      535.01      530.61      8.15 o 
   6   6   3      206.50      179.51      4.57 o 
   8   6   3       58.38       54.66      3.78 o 
  10   6   3      966.27      901.60     13.16 o 
  12   6   3       59.75       56.48      3.57 o 
  14   6   3       32.50       24.66      3.10 o 
 -19   7   3       11.80        8.30      1.91 o 
 -17   7   3      189.91      186.16      6.00 o 
 -15   7   3      426.96      431.73      8.32 o 
 -13   7   3       40.56       49.24      3.96 o 
 -11   7   3     1839.61     1875.88     18.30 o 
  -9   7   3      346.28      362.61      6.20 o 
  -7   7   3       24.32        6.82      0.88 o 
  -5   7   3      153.40      148.60      2.74 o 
  -3   7   3     4242.94     4529.90     34.33 o 
  -1   7   3      271.15      318.09      4.20 o 
   1   7   3      438.29      454.01      5.45 o 
   3   7   3       90.33       80.78      3.03 o 
   5   7   3        3.26        6.03      1.44 o 
   7   7   3      141.31      126.73      4.13 o 
   9   7   3       35.57       27.89      2.62 o 
  11   7   3      225.60      166.40      5.36 o 
  13   7   3       36.26       47.73      3.53 o 
 -18   8   3       89.20       78.35      4.17 o 
 -16   8   3      139.20      115.23      6.58 o 
 -14   8   3      190.52      152.34      4.84 o 
 -12   8   3     1581.76     1538.50     33.52 o 
 -10   8   3      460.47      454.25      6.76 o 
  -8   8   3     1254.71     1390.15     14.29 o 
  -6   8   3      360.40      317.84      4.48 o 
  -4   8   3       23.88       10.47      1.39 o 
  -2   8   3       13.72       12.76      1.18 o 
   0   8   3      632.88      665.89      7.09 o 
   2   8   3      782.31      813.85     14.77 o 
   4   8   3     1145.91     1151.28     14.62 o 
   6   8   3       19.46       15.79      2.37 o 
   8   8   3       18.24       22.59      2.32 o 
  10   8   3        1.84        0.95      2.96 o 
  12   8   3     1301.72     1223.58     17.44 o 
 -17   9   3        0.96        2.18      1.81 o 
 -15   9   3       30.29       25.71      2.61 o 
 -13   9   3      445.24      503.77     10.40 o 
 -11   9   3        3.36        1.21      1.15 o 
  -9   9   3      969.20      852.97     18.06 o 
  -7   9   3      718.27      691.14     11.02 o 
  -5   9   3      184.18      159.74      3.25 o 
  -3   9   3       87.91       81.01      2.70 o 
  -1   9   3      217.61      215.94      3.78 o 
   1   9   3     1631.21     1584.37     18.43 o 
   3   9   3      403.60      384.32      7.25 o 
   5   9   3      477.68      457.97      8.37 o 
   7   9   3      110.78      105.16      4.25 o 
   9   9   3      191.24      204.28      6.64 o 
  11   9   3      163.32      163.01      5.70 o 
 -16  10   3      778.61      872.48     14.07 o 
 -14  10   3        4.10        3.08      1.58 o 
 -12  10   3     1423.69     1436.64     18.57 o 
 -10  10   3        0.68        0.41      1.18 o 
  -8  10   3     3088.19     2964.53     43.07 o 
  -6  10   3      571.81      540.52      8.60 o 
  -4  10   3      448.07      473.08      6.24 o 
  -2  10   3     1331.34     1376.97     16.90 o 
   0  10   3      651.46      580.71      9.28 o 
   2  10   3      933.53      855.78     14.93 o 
   4  10   3      157.21      136.85      4.63 o 
   6  10   3       46.05       34.63      2.83 o 
   8  10   3       76.75       67.89      3.84 o 
  10  10   3        7.79       10.07      2.18 o 
 -15  11   3       30.44       44.51      4.90 o 
 -13  11   3        4.74        6.08      1.78 o 
 -11  11   3       25.49        9.31      2.52 o 
  -9  11   3      565.30      546.50      9.58 o 
  -7  11   3      663.56      667.35     10.58 o 
  -5  11   3      499.24      548.14     12.76 o 
  -3  11   3     2061.41     2055.45     20.32 o 
  -1  11   3      512.80      499.02     12.06 o 
   1  11   3       71.18       60.08      3.29 o 
   3  11   3      301.83      290.97      6.74 o 
   5  11   3      174.12      199.49      8.97 o 
   7  11   3      355.38      317.38      7.65 o 
   9  11   3      230.76      233.77      6.81 o 
 -12  12   3      309.16      387.36      8.58 o 
 -10  12   3       86.21       72.17      3.84 o 
  -8  12   3        5.78        3.05      1.62 o 
  -6  12   3       33.90       38.65      2.84 o 
  -4  12   3       48.67       67.44      3.55 o 
  -2  12   3      990.72      957.03     13.49 o 
   0  12   3       64.56       65.20      3.62 o 
   2  12   3      155.07      179.77      5.53 o 
   4  12   3      341.21      339.50      7.75 o 
   6  12   3       14.44        7.93      2.01 o 
  -9  13   3       57.76       47.74      3.50 o 
  -7  13   3      142.27      150.39      5.23 o 
  -5  13   3       44.11       51.89      3.92 o 
  -3  13   3      627.58      667.90     16.89 o 
  -1  13   3       54.94       47.68      3.39 o 
   1  13   3       52.18       69.04      3.93 o 
   3  13   3      288.76      286.96      7.87 o 
  -4  14   3       16.00       27.95      3.87 o 
  -2  14   3       25.69       40.15      4.74 o 
 -22   0   4      552.52      686.42     16.11 o 
 -20   0   4      483.35      497.43     12.63 o 
 -18   0   4        1.91        3.20      2.09 o 
 -16   0   4      159.11      171.05      7.34 o 
 -14   0   4      706.91      692.51     12.63 o 
 -12   0   4     2281.04     2434.65     27.49 o 
 -10   0   4      515.41      629.67      8.68 o 
  -8   0   4      945.52      936.31     22.43 o 
  -6   0   4     9097.22     8534.65    288.95 o 
  -4   0   4    21323.45    20616.03    261.73 o 
  -2   0   4    11760.65    11471.28    115.84 o 
   0   0   4       52.42       32.87      2.15 o 
   2   0   4     3006.11     3254.27     35.00 o 
   4   0   4     2306.03     2597.04     28.98 o 
   6   0   4      372.54      429.56      7.42 o 
   8   0   4        2.69        2.98      2.70 o 
  10   0   4     2291.55     2400.83     28.86 o 
  12   0   4      236.46      245.37     13.41 o 
  14   0   4     1716.32     1868.23     49.16 o 
 -21   1   4       73.69       94.93      4.59 o 
 -19   1   4     1342.05     1308.38     16.57 o 
 -17   1   4      773.86      731.63      8.33 o 
 -15   1   4        0.07       -0.67      0.73 o 
 -13   1   4     3766.53     4159.05     31.87 o 
 -11   1   4      109.00       93.06      2.02 o 
  -9   1   4     2197.39     2006.61     17.42 o 
  -7   1   4     2875.39     2833.26     26.13 o 
  -5   1   4       45.82       56.36      4.54 o 
  -3   1   4     2806.17     2604.37     21.57 o 
  -1   1   4     2820.44     2858.64     21.49 o 
   1   1   4     1586.16     1694.38     13.56 o 
   3   1   4     2778.16     3070.48     23.58 o 
   5   1   4      363.22      430.58      5.08 o 
   7   1   4       60.35       72.85      2.15 o 
   9   1   4     1418.66     1441.43     13.35 o 
  11   1   4      537.14      534.35      9.02 o 
  13   1   4      163.45      192.33      6.71 o 
  15   1   4        0.27        0.67      2.84 o 
 -22   2   4        2.84        1.58      1.76 o 
 -20   2   4      423.50      437.23      7.42 o 
 -18   2   4     3930.85     3927.41     35.02 o 
 -16   2   4      124.50      106.33      2.83 o 
 -14   2   4      432.60      371.80      4.90 o 
 -12   2   4       35.86       39.29      2.54 o 
 -10   2   4      367.29      445.87      5.38 o 
  -8   2   4     2903.10     2857.96     23.96 o 
  -6   2   4     1218.83     1246.73     11.15 o 
  -4   2   4    26073.29    24157.13    302.24 o 
  -2   2   4     5817.10     5678.02     45.62 o 
   0   2   4      978.04      956.81      9.99 o 
   2   2   4      574.94      560.35      5.60 o 
   4   2   4     3352.85     3617.92     33.30 o 
   6   2   4        0.43        7.50      0.99 o 
   8   2   4      231.76      242.95      7.22 o 
  10   2   4       17.79       11.65      1.95 o 
  12   2   4        0.64        3.55      3.47 o 
  14   2   4       59.46       67.88      4.58 o 
 -21   3   4       50.73       63.94      3.72 o 
 -19   3   4       82.74       63.48      3.85 o 
 -17   3   4     4356.29     4141.40     43.03 o 
 -15   3   4     1214.78     1245.71     12.98 o 
 -13   3   4      419.06      466.55      6.09 o 
 -11   3   4     3658.12     3766.70     31.71 o 
  -9   3   4      386.84      405.36      5.01 o 
  -7   3   4      295.34      277.33      3.35 o 
  -5   3   4      464.70      468.99      8.47 o 
  -3   3   4      127.59      121.68      2.22 o 
  -1   3   4     1946.34     2070.89     18.04 o 
   1   3   4     1142.45     1244.40     15.61 o 
   3   3   4      911.20      940.16      8.58 o 
   5   3   4     3570.04     3808.66     29.25 o 
   7   3   4      754.97      763.11     10.83 o 
   9   3   4      918.43      790.70     11.40 o 
  11   3   4      101.15       89.69      4.26 o 
  13   3   4      412.79      432.01     11.10 o 
  15   3   4      124.71      122.17      5.12 o 
 -22   4   4     1170.27     1277.49     17.85 o 
 -20   4   4       11.20       14.63      2.10 o 
 -18   4   4      283.28      294.89      6.69 o 
 -16   4   4       15.79       17.10      2.04 o 
 -14   4   4     1963.45     1919.44     21.05 o 
 -12   4   4       37.51       59.80      3.72 o 
 -10   4   4      500.47      555.88      6.54 o 
  -8   4   4      535.00      555.48      6.52 o 
  -6   4   4       48.54       60.63      1.91 o 
  -4   4   4     1645.68     1561.51     12.73 o 
  -2   4   4     2038.98     2057.81     16.25 o 
   0   4   4        1.97       13.04      4.16 o 
   2   4   4      116.83      143.65      2.91 o 
   4   4   4      149.92      164.08      3.58 o 
   6   4   4     3304.56     3396.59     45.52 o 
   8   4   4       12.40       10.40      2.06 o 
  10   4   4     1931.85     1757.57     20.96 o 
  12   4   4      180.12      143.68      4.91 o 
  14   4   4        1.71       11.52      2.22 o 
 -21   5   4       90.53       97.27      4.60 o 
 -19   5   4      733.40      634.86     10.89 o 
 -17   5   4      422.95      405.17      7.93 o 
 -15   5   4       50.40       41.69      2.61 o 
 -13   5   4       99.38       90.50      3.25 o 
 -11   5   4      191.77      207.58      3.28 o 
  -9   5   4     1930.68     1791.73     16.37 o 
  -7   5   4     1752.53     1833.93     15.08 o 
  -5   5   4    21042.00    21264.61    261.58 o 
  -3   5   4     4244.50     4233.22     34.42 o 
  -1   5   4     5710.13     6050.51     44.53 o 
   1   5   4     2778.43     3045.02     26.34 o 
   3   5   4       11.67       17.97      1.55 o 
   5   5   4      180.85      149.92      4.13 o 
   7   5   4     1063.85     1046.33     13.78 o 
   9   5   4      145.99      130.13      5.55 o 
  11   5   4      121.75      121.37      4.51 o 
  13   5   4        5.44        3.69      1.80 o 
 -20   6   4      293.83      367.88      9.16 o 
 -18   6   4      143.57      146.90      4.95 o 
 -16   6   4     1354.97     1317.31     16.87 o 
 -14   6   4      459.24      432.91      7.04 o 
 -12   6   4       16.44       17.27      1.60 o 
 -10   6   4     2137.06     2150.97     17.83 o 
  -8   6   4      726.30      807.57      7.97 o 
  -6   6   4     1918.59     1878.19     15.56 o 
  -4   6   4       17.03       22.95      1.18 o 
  -2   6   4      468.76      486.10      5.37 o 
   0   6   4      314.06      361.68      7.30 o 
   2   6   4      312.65      287.59      4.55 o 
   4   6   4      406.09      394.62      6.97 o 
   6   6   4      329.21      304.59      6.35 o 
   8   6   4      205.04      157.83      4.85 o 
  10   6   4      219.39      211.25      6.64 o 
  12   6   4      200.91      197.53      6.03 o 
 -19   7   4      124.65      127.23      4.87 o 
 -17   7   4      378.60      394.97     11.56 o 
 -15   7   4      695.23      673.76     10.72 o 
 -13   7   4      886.90      858.51     10.42 o 
 -11   7   4       86.29       75.35      2.66 o 
  -9   7   4     2057.28     2022.19     17.01 o 
  -7   7   4     2580.36     2648.54     21.34 o 
  -5   7   4      447.64      488.04      6.00 o 
  -3   7   4      106.27      159.85      2.94 o 
  -1   7   4      134.12      167.36      2.94 o 
   1   7   4      246.63      281.75      4.66 o 
   3   7   4       31.99       26.14      2.17 o 
   5   7   4      813.42      735.48     15.10 o 
   7   7   4      458.79      400.43      7.82 o 
   9   7   4      589.44      502.76      9.37 o 
  11   7   4      133.79      148.63      5.36 o 
 -18   8   4       34.41       52.05      3.53 o 
 -16   8   4      950.32      916.49     15.80 o 
 -14   8   4        2.03        2.13      1.36 o 
 -12   8   4     1504.84     1486.44     17.97 o 
 -10   8   4      298.77      256.61      4.84 o 
  -8   8   4      633.26      612.71      7.60 o 
  -6   8   4        5.55        6.07      1.64 o 
  -4   8   4      992.16      892.27      8.99 o 
  -2   8   4      289.58      337.40      4.66 o 
   0   8   4      765.88      687.84      8.47 o 
   2   8   4      387.14      417.46      7.48 o 
   4   8   4     1282.30     1179.22     15.23 o 
   6   8   4     1596.27     1430.40     18.06 o 
   8   8   4        7.81        8.30      2.52 o 
  10   8   4      207.40      208.32      6.25 o 
  12   8   4        2.71        8.64      2.24 o 
 -17   9   4       81.45       71.03      3.98 o 
 -15   9   4      647.56      598.46     10.49 o 
 -13   9   4       18.48        8.81      1.91 o 
 -11   9   4        7.29        7.31      1.62 o 
  -9   9   4      116.11      107.24      4.06 o 
  -7   9   4       91.05       96.36      2.60 o 
  -5   9   4     1113.94     1140.25     11.14 o 
  -3   9   4      231.11      236.52      4.07 o 
  -1   9   4      221.57      223.01      4.52 o 
   1   9   4       46.88       37.73      2.64 o 
   3   9   4     2302.31     2371.05     26.21 o 
   5   9   4      397.14      402.03      7.98 o 
   7   9   4       36.04       22.53      2.51 o 
   9   9   4      162.21      173.50      5.70 o 
 -16  10   4      133.77      126.20      4.80 o 
 -14  10   4       99.22       78.55      3.90 o 
 -12  10   4     1356.78     1438.95     30.60 o 
 -10  10   4      548.57      586.84      9.81 o 
  -8  10   4     1068.04     1088.76     12.59 o 
  -6  10   4        8.44        8.96      1.28 o 
  -4  10   4     1264.45     1303.28     12.67 o 
  -2  10   4      292.51      298.55      5.49 o 
   0  10   4      421.47      385.40      7.41 o 
   2  10   4      328.93      344.20      7.25 o 
   4  10   4        9.80       12.85      2.06 o 
   6  10   4       27.54       28.33      2.78 o 
   8  10   4      262.40      256.32      7.48 o 
 -15  11   4        2.72       -0.88      1.61 o 
 -13  11   4        4.46        4.27      1.52 o 
 -11  11   4        7.97        7.90      1.88 o 
  -9  11   4       41.37       47.01      4.13 o 
  -7  11   4      435.16      485.08      7.67 o 
  -5  11   4      102.43      120.50      7.13 o 
  -3  11   4       93.55       84.79      3.21 o 
  -1  11   4      197.27      221.16      5.68 o 
   1  11   4      402.40      369.28      8.77 o 
   3  11   4      179.25      162.09      5.13 o 
   5  11   4     1310.57     1276.77     17.62 o 
   7  11   4       77.02       79.12      4.39 o 
 -12  12   4      220.15      273.09      7.01 o 
 -10  12   4        0.46        2.75      1.34 o 
  -8  12   4      173.89      225.14      6.02 o 
  -6  12   4        3.86        3.65      1.81 o 
  -4  12   4      276.35      274.15      6.54 o 
  -2  12   4       42.36       37.34      2.92 o 
   0  12   4      178.94      177.78      5.41 o 
   2  12   4      251.52      295.57      7.20 o 
   4  12   4      635.20      697.06     12.04 o 
   6  12   4        6.75        4.19      1.68 o 
  -9  13   4      262.35      304.90      7.40 o 
  -7  13   4      122.06      110.81      5.19 o 
  -5  13   4      817.72      929.61     26.59 o 
  -3  13   4     1508.29     1654.12     32.14 o 
  -1  13   4       19.33       21.51      3.29 o 
   1  13   4       58.82       49.49      3.60 o 
   3  13   4       10.52        7.02      1.91 o 
 -23   1   5        6.13        6.44      1.48 o 
 -21   1   5       67.29       51.34      2.86 o 
 -19   1   5      775.83      829.52     10.25 o 
 -17   1   5      182.35      183.63      3.63 o 
 -15   1   5     2034.74     1998.94     17.05 o 
 -13   1   5        2.98       11.78      0.97 o 
 -11   1   5      772.35      787.09     12.97 o 
  -9   1   5      361.92      371.96      4.42 o 
  -7   1   5      214.67      229.08      5.10 o 
  -5   1   5     2504.57     2493.69     25.29 o 
  -3   1   5       74.20       79.41      1.89 o 
  -1   1   5     1791.98     1845.58     14.73 o 
   1   1   5      439.02      429.85      4.84 o 
   3   1   5      233.38      221.79      3.35 o 
   5   1   5      490.43      481.31      5.77 o 
   7   1   5        6.49        6.47      1.06 o 
   9   1   5       24.13       21.16      1.96 o 
  11   1   5       81.28       83.41      3.82 o 
  13   1   5      259.62      254.71     10.58 o 
 -22   2   5       62.53       61.95      4.26 o 
 -20   2   5      337.35      355.33      7.37 o 
 -18   2   5       65.44       74.76      3.27 o 
 -16   2   5       75.33       90.50      3.37 o 
 -14   2   5       94.24       96.97      3.09 o 
 -12   2   5      148.04      160.99      4.26 o 
 -10   2   5     4971.82     5089.91     41.61 o 
  -8   2   5      740.44      784.21      7.76 o 
  -6   2   5     1931.92     2047.36     17.59 o 
  -4   2   5     4817.50     4930.68     39.98 o 
  -2   2   5      592.02      553.42      5.49 o 
   0   2   5      947.06     1084.12      9.54 o 
   2   2   5      484.08      507.79      5.53 o 
   4   2   5      166.68      172.45      3.04 o 
   6   2   5      450.56      439.22      5.88 o 
   8   2   5       23.22       19.95      1.74 o 
  10   2   5      614.47      584.88      9.80 o 
  12   2   5      261.69      283.66     11.13 o 
  14   2   5       48.33       43.86      8.27 o 
 -23   3   5       36.76       40.52      4.28 o 
 -21   3   5      155.57      166.15      5.39 o 
 -19   3   5       86.76       89.71      3.66 o 
 -17   3   5      375.87      361.85      9.68 o 
 -15   3   5      387.43      444.91     10.34 o 
 -13   3   5     1704.07     1758.10     16.51 o 
 -11   3   5        0.78        3.98      1.24 o 
  -9   3   5     1337.87     1372.84     12.94 o 
  -7   3   5      141.52      177.23      3.67 o 
  -5   3   5      769.90      769.03      7.06 o 
  -3   3   5     3535.72     3473.49     29.07 o 
  -1   3   5        2.62       11.09      2.37 o 
   1   3   5     1891.60     2010.86     16.28 o 
   3   3   5      305.45      293.56      4.12 o 
   5   3   5     1510.53     1595.69     15.75 o 
   7   3   5        1.06        5.53      1.44 o 
   9   3   5       15.10        6.39      1.59 o 
  11   3   5        1.91       -0.02      1.44 o 
  13   3   5        3.31        2.07      1.98 o 
 -22   4   5       20.66       16.14      2.77 o 
 -20   4   5      858.98      876.15     13.13 o 
 -18   4   5      245.42      248.89      5.91 o 
 -16   4   5     2496.18     2399.83     25.74 o 
 -14   4   5      246.56      269.89      5.67 o 
 -12   4   5        0.01        1.23      0.70 o 
 -10   4   5      352.87      357.46      4.41 o 
  -8   4   5       53.06       37.35      1.51 o 
  -6   4   5     1577.71     1613.69     13.34 o 
  -4   4   5        0.30        2.29      0.57 o 
  -2   4   5     1983.72     1918.25     17.29 o 
   0   4   5      803.95      933.30      8.59 o 
   2   4   5      300.34      347.14      4.26 o 
   4   4   5     1124.75     1055.06     11.34 o 
   6   4   5      116.48       98.39      3.57 o 
   8   4   5      810.66      759.51     11.48 o 
  10   4   5       87.79       95.55      4.11 o 
  12   4   5       75.73       81.44      4.15 o 
 -21   5   5       51.12       50.40      4.45 o 
 -19   5   5     1179.05     1256.13     16.70 o 
 -17   5   5       64.77       61.20      3.54 o 
 -15   5   5      307.64      291.37      6.01 o 
 -13   5   5      423.75      370.21      4.90 o 
 -11   5   5     1983.56     1891.61     17.42 o 
  -9   5   5     1407.36     1289.87     11.47 o 
  -7   5   5      726.57      651.08      6.67 o 
  -5   5   5     1635.19     1469.60     12.51 o 
  -3   5   5      753.86      716.86      7.08 o 
  -1   5   5      143.13      157.32      3.62 o 
   1   5   5       32.02       24.99      1.48 o 
   3   5   5      348.30      407.64      6.49 o 
   5   5   5      247.56      204.73      5.73 o 
   7   5   5      321.33      345.50      7.03 o 
   9   5   5      121.42       98.77      4.22 o 
  11   5   5        2.18        5.73      1.93 o 
 -20   6   5      789.01      752.89     17.70 o 
 -18   6   5        4.22       11.20      1.73 o 
 -16   6   5     1368.61     1277.47     14.26 o 
 -14   6   5     2068.95     1978.15     19.39 o 
 -12   6   5     1190.67     1321.45     14.37 o 
 -10   6   5      781.00      709.17      8.81 o 
  -8   6   5       61.98       68.57      2.66 o 
  -6   6   5      552.25      641.32      6.80 o 
  -4   6   5       70.82       95.03      2.22 o 
  -2   6   5       67.26       78.07      1.96 o 
   0   6   5     2359.06     2481.38     25.65 o 
   2   6   5      101.42      111.13      2.85 o 
   4   6   5     2086.70     1964.81     22.04 o 
   6   6   5      121.74      132.01      4.30 o 
   8   6   5     2578.01     2414.07     27.25 o 
  10   6   5      195.83      175.45      6.06 o 
  12   6   5      324.15      279.95      7.48 o 
 -19   7   5      422.04      443.60     12.95 o 
 -17   7   5      242.06      197.41      5.55 o 
 -15   7   5     1490.42     1381.78     17.25 o 
 -13   7   5      999.27      950.26     11.20 o 
 -11   7   5      196.66      191.52      4.05 o 
  -9   7   5     1429.88     1363.48     12.46 o 
  -7   7   5     1946.69     1837.74     15.77 o 
  -5   7   5        7.98       10.54      1.04 o 
  -3   7   5       75.22      119.02      2.86 o 
  -1   7   5     1053.49     1121.67     13.12 o 
   1   7   5     2051.63     1999.19     19.08 o 
   3   7   5      143.25      123.80      4.19 o 
   5   7   5      440.69      399.15      7.70 o 
   7   7   5      294.37      304.42      6.97 o 
   9   7   5      228.00      241.24      6.45 o 
  11   7   5        9.32       12.68      2.49 o 
 -18   8   5       12.53       15.13      2.98 o 
 -16   8   5       37.04       27.76      2.72 o 
 -14   8   5      309.60      316.97      6.74 o 
 -12   8   5     1835.69     1756.33     17.87 o 
 -10   8   5      235.32      252.50      4.75 o 
  -8   8   5      418.52      445.76      5.81 o 
  -6   8   5     2716.51     2693.88     22.08 o 
  -4   8   5        2.33        4.21      1.20 o 
  -2   8   5     1203.78     1209.05     12.86 o 
   0   8   5      172.93      157.36      3.71 o 
   2   8   5      264.48      255.46      5.91 o 
   4   8   5      102.50      104.94      5.03 o 
   6   8   5     1514.70     1522.58     19.24 o 
   8   8   5      114.98      118.62      4.63 o 
  10   8   5       96.14       86.79      4.51 o 
 -17   9   5      168.18      208.36     19.67 o 
 -15   9   5       11.24       17.67      2.76 o 
 -13   9   5      659.24      585.14      9.86 o 
 -11   9   5     1071.86     1016.15     14.37 o 
  -9   9   5     1486.50     1407.99     14.99 o 
  -7   9   5       24.63       24.25      1.98 o 
  -5   9   5      596.38      611.02      7.26 o 
  -3   9   5      133.77      128.04      3.41 o 
  -1   9   5        1.42       -0.85      1.48 o 
   1   9   5       30.45       27.27      2.40 o 
   3   9   5      403.75      378.03      7.64 o 
   5   9   5       26.23       31.36      2.76 o 
   7   9   5        2.51        2.34      1.55 o 
   9   9   5      651.31      641.77     11.77 o 
 -16  10   5       84.94       95.75     14.08 o 
 -14  10   5        0.16        2.46      1.82 o 
 -12  10   5      766.49      726.21     11.47 o 
 -10  10   5       70.06       71.64      3.04 o 
  -8  10   5      228.50      187.21      4.41 o 
  -6  10   5      842.45      784.05      8.91 o 
  -4  10   5       93.76       77.36      3.34 o 
  -2  10   5     1930.16     1900.25     21.84 o 
   0  10   5      613.59      573.07      9.70 o 
   2  10   5     1986.13     2079.79     24.26 o 
   4  10   5      933.64      988.23     19.49 o 
   6  10   5      595.05      611.76     11.04 o 
   8  10   5      331.60      360.95      8.54 o 
 -15  11   5        0.29        4.67      2.33 o 
 -13  11   5       19.21       22.82      4.25 o 
 -11  11   5     1362.38     1255.84     16.78 o 
  -9  11   5        0.00        2.82      1.40 o 
  -7  11   5      234.83      235.13      5.18 o 
  -5  11   5      594.61      549.72      8.19 o 
  -3  11   5       18.45        7.36      1.70 o 
  -1  11   5       26.01       26.29      2.48 o 
   1  11   5      189.05      181.61      5.46 o 
   3  11   5        0.12       -1.22      1.22 o 
   5  11   5       42.35       55.37      3.72 o 
 -12  12   5      418.15      457.45     10.91 o 
 -10  12   5       41.72       46.70      4.89 o 
  -8  12   5      652.55      710.25     13.46 o 
  -6  12   5        3.29        0.90      2.32 o 
  -4  12   5       43.04       41.82      2.94 o 
  -2  12   5       62.78       67.91      4.58 o 
   0  12   5      264.43      279.85     11.22 o 
   2  12   5      309.99      294.48      7.41 o 
   4  12   5       68.47       86.63      6.88 o 
  -9  13   5      252.17      268.05     10.73 o 
  -7  13   5       69.01       76.90      6.85 o 
  -5  13   5       48.41       54.68      4.28 o 
  -3  13   5       62.49       76.61      4.78 o 
  -1  13   5        7.03        3.35      1.41 o 
   1  13   5      257.46      266.71      7.15 o 
 -22   0   6      983.61     1019.26     20.23 o 
 -20   0   6     1077.17     1262.25     18.13 o 
 -18   0   6      732.12      741.35     11.86 o 
 -16   0   6        7.01       21.08      1.89 o 
 -14   0   6      136.10      104.18      3.35 o 
 -12   0   6     2396.08     2588.83     35.55 o 
 -10   0   6       67.05       67.02      2.30 o 
  -8   0   6     8528.33     8457.18    107.46 o 
  -6   0   6    33039.99    34306.88    649.19 o 
  -4   0   6        3.59       14.10      2.59 o 
  -2   0   6     2535.93     2452.94     28.31 o 
   0   0   6     4725.07     5091.58     59.83 o 
   2   0   6      425.47      363.50      6.60 o 
   4   0   6    10719.88    10669.22    110.24 o 
   6   0   6        6.25        7.90      1.81 o 
   8   0   6     6435.14     6526.48     70.50 o 
  10   0   6      556.60      534.55     21.01 o 
  12   0   6     1469.63     1516.93     42.91 o 
 -23   1   6      429.80      464.04     12.77 o 
 -21   1   6      237.55      249.45      5.81 o 
 -19   1   6      271.28      252.48      4.51 o 
 -17   1   6        0.45        1.17      0.63 o 
 -15   1   6     2813.50     2887.67     27.09 o 
 -13   1   6      229.32      240.13      3.84 o 
 -11   1   6    13253.25    13461.75    106.33 o 
  -9   1   6     2272.32     2488.27     27.52 o 
  -7   1   6     1343.84     1508.75     17.63 o 
  -5   1   6     5714.29     5786.89     52.52 o 
  -3   1   6     1146.89     1189.11     11.19 o 
  -1   1   6     3809.76     4039.53     30.57 o 
   1   1   6      148.58      163.02      2.87 o 
   3   1   6       24.45       28.98      1.47 o 
   5   1   6        6.39       10.02      1.89 o 
   7   1   6      820.09      784.68      9.86 o 
   9   1   6      269.13      211.63      5.60 o 
  11   1   6      831.35      954.37     16.73 o 
 -22   2   6       35.25       37.58      3.55 o 
 -20   2   6      731.47      676.74     12.29 o 
 -18   2   6      516.43      512.71      7.29 o 
 -16   2   6      256.87      248.48      4.45 o 
 -14   2   6      330.96      340.69      5.01 o 
 -12   2   6      558.32      583.35      6.80 o 
 -10   2   6      490.64      523.35      5.91 o 
  -8   2   6     1507.80     1501.31     15.47 o 
  -6   2   6     5191.23     5565.12     50.24 o 
  -4   2   6     2277.73     2332.66     20.26 o 
  -2   2   6     2251.46     2192.09     19.16 o 
   0   2   6      139.94      194.51      3.11 o 
   2   2   6      169.89      171.99      3.05 o 
   4   2   6        3.05        9.17      1.13 o 
   6   2   6      472.52      438.81      6.73 o 
   8   2   6      263.76      226.18      5.71 o 
  10   2   6      522.45      536.02      9.69 o 
  12   2   6      100.30      120.22      5.82 o 
 -23   3   6       12.55        8.77      1.96 o 
 -21   3   6        8.16        9.05      2.12 o 
 -19   3   6      667.58      609.03     12.84 o 
 -17   3   6       20.45       23.89      1.80 o 
 -15   3   6      199.09      190.09      3.77 o 
 -13   3   6     2338.28     2410.45     21.61 o 
 -11   3   6      184.62      185.52      3.12 o 
  -9   3   6     1846.48     1835.09     15.63 o 
  -7   3   6       19.23       22.28      2.84 o 
  -5   3   6     8754.99     9045.09     72.26 o 
  -3   3   6      209.41      218.74      3.48 o 
  -1   3   6      430.26      483.91      5.41 o 
   1   3   6     1253.95     1238.59     11.12 o 
   3   3   6       69.20       60.67      2.33 o 
   5   3   6      627.81      711.68      8.99 o 
   7   3   6      277.67      237.80      5.75 o 
   9   3   6      233.01      203.60      5.62 o 
  11   3   6      151.14      170.38      5.55 o 
 -22   4   6      519.98      530.96     11.77 o 
 -20   4   6     1876.51     1810.28     25.20 o 
 -18   4   6     1805.34     1831.55     21.11 o 
 -16   4   6        4.08        5.70      1.22 o 
 -14   4   6     2813.44     2842.57     25.35 o 
 -12   4   6     1822.59     1834.69     17.08 o 
 -10   4   6       23.42       21.87      1.20 o 
  -8   4   6     5751.19     6094.94     45.17 o 
  -6   4   6     1161.51     1258.80     11.01 o 
  -4   4   6       33.47       47.63      2.26 o 
  -2   4   6      702.26      750.57      8.37 o 
   0   4   6      271.97      296.12      3.96 o 
   2   4   6     1295.79     1266.18     17.65 o 
   4   4   6       17.08       19.04      1.63 o 
   6   4   6       38.11       49.23      2.89 o 
   8   4   6      334.14      305.08      6.90 o 
  10   4   6      208.27      245.31      6.52 o 
 -21   5   6       30.88       29.39      3.24 o 
 -19   5   6       16.26       22.36      2.70 o 
 -17   5   6        0.09        1.85      1.99 o 
 -15   5   6      280.93      260.23      5.41 o 
 -13   5   6       59.25       62.59      2.03 o 
 -11   5   6       86.58       85.32      2.16 o 
  -9   5   6      197.19      185.44      3.20 o 
  -7   5   6        1.04        2.04      0.41 o 
  -5   5   6       96.87       96.36      2.27 o 
  -3   5   6      626.90      630.45      7.52 o 
  -1   5   6      450.09      423.54      5.08 o 
   1   5   6       19.11       21.36      2.11 o 
   3   5   6      125.15      104.92      3.07 o 
   5   5   6      558.59      528.52      8.99 o 
   7   5   6      215.97      177.72      5.24 o 
   9   5   6        0.02       -1.68      1.68 o 
  11   5   6        6.88       14.43      2.59 o 
 -20   6   6       89.49       87.76      7.76 o 
 -18   6   6      914.66      844.94     14.71 o 
 -16   6   6      458.63      446.96      8.01 o 
 -14   6   6      394.07      353.43      5.80 o 
 -12   6   6     1833.63     1757.80     15.43 o 
 -10   6   6     2892.85     2956.11     23.78 o 
  -8   6   6       21.00       10.88      1.03 o 
  -6   6   6        6.62        6.96      1.90 o 
  -4   6   6       32.03       54.38      1.78 o 
  -2   6   6      141.25      127.91      3.12 o 
   0   6   6       40.08       40.97      1.95 o 
   2   6   6        9.47        7.24      1.48 o 
   4   6   6     1124.17     1151.38     15.12 o 
   6   6   6     1112.07      964.37     13.84 o 
   8   6   6      202.27      223.01      6.19 o 
  10   6   6       34.71       37.50      3.34 o 
 -21   7   6      127.52      117.89      5.84 o 
 -19   7   6       14.76       11.10      2.37 o 
 -17   7   6      424.70      406.29     14.44 o 
 -15   7   6       49.88       48.04      4.71 o 
 -13   7   6      534.07      474.32      9.58 o 
 -11   7   6      227.23      242.67      3.99 o 
  -9   7   6     3302.08     3377.36     26.99 o 
  -7   7   6      870.90      890.40      9.03 o 
  -5   7   6     1986.37     1920.85     16.46 o 
  -3   7   6     4241.48     4116.30     35.55 o 
  -1   7   6     1855.19     1839.98     17.93 o 
   1   7   6     4343.04     4139.55     54.64 o 
   3   7   6      798.00      754.94     11.39 o 
   5   7   6      910.86      881.48     15.42 o 
   7   7   6     1917.03     1851.85     22.60 o 
   9   7   6      472.01      464.63      9.49 o 
 -20   8   6       57.61       86.20      5.52 o 
 -18   8   6        5.16        4.93      1.90 o 
 -16   8   6        7.60        5.89      1.95 o 
 -14   8   6      735.59      851.05     15.81 o 
 -12   8   6      140.70      166.09      3.99 o 
 -10   8   6      753.32      747.89      8.38 o 
  -8   8   6     1146.43     1115.18     11.57 o 
  -6   8   6        0.00        0.69      0.82 o 
  -4   8   6     1786.66     1697.64     16.91 o 
  -2   8   6      911.07      890.09     10.50 o 
   0   8   6      236.14      228.56      5.57 o 
   2   8   6      350.15      309.66      6.75 o 
   4   8   6      414.28      353.12      7.54 o 
   6   8   6      446.89      376.33      8.09 o 
   8   8   6        2.81        2.59      1.87 o 
 -19   9   6        9.42        8.52      2.31 o 
 -17   9   6       19.86       32.98      3.61 o 
 -15   9   6      388.11      390.41      9.54 o 
 -13   9   6      910.28      900.34     12.87 o 
 -11   9   6      613.32      638.34     10.04 o 
  -9   9   6     2282.82     2112.73     18.61 o 
  -7   9   6      239.22      293.18      4.79 o 
  -5   9   6      198.81      192.89      4.24 o 
  -3   9   6       75.79       55.23      2.53 o 
  -1   9   6     1531.07     1444.59     17.86 o 
   1   9   6      992.42      977.58     13.72 o 
   3   9   6       58.46       58.31      4.77 o 
   5   9   6      282.24      245.92      6.58 o 
   7   9   6      405.36      428.83      9.26 o 
 -16  10   6        0.18        3.64      2.62 o 
 -14  10   6        0.87        1.50      2.00 o 
 -12  10   6       94.19      111.05      4.35 o 
 -10  10   6      217.85      183.52      5.19 o 
  -8  10   6      114.77       88.41      2.81 o 
  -6  10   6      477.85      512.56      7.64 o 
  -4  10   6      466.06      477.30      7.44 o 
  -2  10   6        3.01        3.55      1.31 o 
   0  10   6       79.48       69.64      3.49 o 
   2  10   6        5.17        3.30      1.46 o 
   4  10   6       93.75       85.85      4.32 o 
   6  10   6       91.52       92.71      5.04 o 
 -15  11   6      191.23      197.67      7.39 o 
 -13  11   6      757.77      780.21     14.77 o 
 -11  11   6        1.00        0.96      1.95 o 
  -9  11   6      853.58      880.86     12.79 o 
  -7  11   6     2539.01     2623.72     28.70 o 
  -5  11   6       12.92       18.92      2.02 o 
  -3  11   6       83.81      105.99      4.64 o 
  -1  11   6      379.22      396.14      8.12 o 
   1  11   6       76.03       93.38      4.26 o 
   3  11   6       42.55       44.35      4.42 o 
 -12  12   6        5.58        6.75      2.76 o 
 -10  12   6       16.82       18.52      3.54 o 
  -8  12   6        1.70        6.29      2.33 o 
  -6  12   6        3.13        1.89      3.13 o 
  -4  12   6      494.76      494.33      9.30 o 
  -2  12   6      298.02      308.63      7.35 o 
   0  12   6        0.13        1.73      1.87 o 
   2  12   6      182.12      164.92      6.26 o 
  -9  13   6        7.12        9.43      3.10 o 
  -7  13   6       32.49       26.79      4.51 o 
  -5  13   6      549.27      578.35     15.76 o 
  -3  13   6        0.71       -0.43      2.38 o 
 -23   1   7      170.86      167.14      8.20 o 
 -21   1   7       29.49       34.88      4.11 o 
 -19   1   7      472.23      479.87      7.91 o 
 -17   1   7      136.07      135.28      3.68 o 
 -15   1   7      245.56      246.72      5.68 o 
 -13   1   7      263.77      314.81      5.60 o 
 -11   1   7       32.49       41.86      1.76 o 
  -9   1   7      629.78      758.56     10.24 o 
  -7   1   7     2142.35     2410.51     27.74 o 
  -5   1   7     2789.12     2856.92     22.26 o 
  -3   1   7     2302.98     2389.79     19.89 o 
  -1   1   7      459.44      415.01      5.07 o 
   1   1   7      544.66      481.13      6.36 o 
   3   1   7        0.76       -0.48      1.11 o 
   5   1   7      212.53      229.87      4.26 o 
   7   1   7       25.21       32.55      3.46 o 
   9   1   7      390.06      420.09     10.02 o 
  11   1   7       18.16       19.64      4.39 o 
 -24   2   7      296.54      306.10     11.22 o 
 -22   2   7       65.09       65.56      5.52 o 
 -20   2   7        1.97        6.40      3.65 o 
 -18   2   7     1244.72     1185.04     14.51 o 
 -16   2   7        3.95        7.78      1.26 o 
 -14   2   7      152.34      169.28      3.85 o 
 -12   2   7       33.93       24.03      1.50 o 
 -10   2   7      638.98      719.84     10.12 o 
  -8   2   7      169.04      216.35      4.47 o 
  -6   2   7      211.89      220.59      3.25 o 
  -4   2   7     2795.04     2732.43     21.52 o 
  -2   2   7      438.25      416.62      6.20 o 
   0   2   7      140.42      135.71      2.74 o 
   2   2   7      247.22      271.35      4.22 o 
   4   2   7       24.97       25.53      1.91 o 
   6   2   7       17.03       11.14      1.69 o 
   8   2   7       14.43        9.20      1.99 o 
  10   2   7       15.10       30.58      4.39 o 
 -23   3   7     1361.18     1453.60     26.86 o 
 -21   3   7      209.39      182.32      6.16 o 
 -19   3   7     1175.40     1197.07     21.95 o 
 -17   3   7       24.10       20.05      1.85 o 
 -15   3   7     1587.86     1561.51     20.19 o 
 -13   3   7        3.10        2.57      0.75 o 
 -11   3   7      719.58      696.87     11.61 o 
  -9   3   7      308.99      323.22      4.78 o 
  -7   3   7     1700.85     1669.82     17.49 o 
  -5   3   7     1261.46     1251.85     12.21 o 
  -3   3   7     1088.69     1053.67      9.80 o 
  -1   3   7       22.16       27.48      1.87 o 
   1   3   7      526.54      519.94      6.16 o 
   3   3   7     2187.51     2202.47     21.08 o 
   5   3   7      213.33      175.51      4.19 o 
   7   3   7     1658.91     1738.63     20.93 o 
   9   3   7      171.12      170.93      5.40 o 
 -22   4   7       32.71       31.28      3.35 o 
 -20   4   7      694.41      639.74     12.29 o 
 -18   4   7       28.72       38.02      3.08 o 
 -16   4   7     2439.78     2514.77     26.09 o 
 -14   4   7      562.40      548.69     10.32 o 
 -12   4   7      750.06      753.05      8.77 o 
 -10   4   7     4622.33     4519.68     37.71 o 
  -8   4   7     2114.61     2009.85     16.55 o 
  -6   4   7     1702.28     1836.34     16.92 o 
  -4   4   7     3298.72     3288.79     28.44 o 
  -2   4   7     4088.82     4209.51     32.35 o 
   0   4   7     2827.60     2746.29     22.20 o 
   2   4   7      780.78      743.21      9.27 o 
   4   4   7       73.06       81.14      3.46 o 
   6   4   7      184.41      204.82      5.58 o 
   8   4   7       11.76       14.96      2.23 o 
  10   4   7       35.11       38.56      3.39 o 
 -21   5   7      492.65      482.91     10.90 o 
 -19   5   7      203.24      224.02      6.83 o 
 -17   5   7      107.25       93.06      5.35 o 
 -15   5   7     1916.10     1881.81     18.37 o 
 -13   5   7     4188.83     4104.40     35.06 o 
 -11   5   7     1159.46     1105.69     14.04 o 
  -9   5   7     4038.61     4202.51     70.96 o 
  -7   5   7     3265.03     3412.70     26.74 o 
  -5   5   7       15.47        8.67      0.96 o 
  -3   5   7      228.12      225.34      4.11 o 
  -1   5   7       17.99       20.43      1.54 o 
   1   5   7     1691.55     1679.38     16.85 o 
   3   5   7      244.19      265.62      6.58 o 
   5   5   7        0.53        2.60      1.44 o 
   7   5   7       19.48       16.77      2.27 o 
   9   5   7      367.31      308.21      7.64 o 
 -22   6   7       72.36       72.22      4.86 o 
 -20   6   7      101.95      103.79      5.06 o 
 -18   6   7     1658.05     1712.46     20.42 o 
 -16   6   7     1656.90     1638.71     19.31 o 
 -14   6   7       85.65       78.89      2.73 o 
 -12   6   7      389.98      353.24      5.68 o 
 -10   6   7        5.78        5.36      1.14 o 
  -8   6   7      703.60      597.88      6.67 o 
  -6   6   7     3020.20     2973.08     23.87 o 
  -4   6   7       32.70       52.38      2.07 o 
  -2   6   7        1.42        0.08      0.68 o 
   0   6   7      410.57      390.70      6.14 o 
   2   6   7     2422.76     2316.07     25.56 o 
   4   6   7       15.08       10.58      1.81 o 
   6   6   7      188.24      224.70      6.09 o 
   8   6   7       48.07       53.82      3.73 o 
 -21   7   7      316.09      365.36      9.86 o 
 -19   7   7      284.65      282.76     12.08 o 
 -17   7   7      947.76      993.18     13.94 o 
 -15   7   7     2484.13     2454.60     26.56 o 
 -13   7   7      366.12      321.68      6.53 o 
 -11   7   7       64.80       59.51      2.53 o 
  -9   7   7     1517.20     1447.44     14.80 o 
  -7   7   7     3960.85     3836.36     32.58 o 
  -5   7   7      454.78      478.24      6.71 o 
  -3   7   7        4.83        4.93      0.95 o 
  -1   7   7      215.09      243.82      6.73 o 
   1   7   7      193.42      172.71      4.84 o 
   3   7   7      391.25      392.04      7.87 o 
   5   7   7       25.84       39.23      3.09 o 
   7   7   7       76.26       96.77      4.41 o 
 -20   8   7      219.39      256.33      8.31 o 
 -18   8   7        0.22        0.07      1.56 o 
 -16   8   7      579.42      520.11      9.36 o 
 -14   8   7       27.09       31.14      2.90 o 
 -12   8   7      175.48      172.89      4.86 o 
 -10   8   7        5.79        2.74      1.23 o 
  -8   8   7     1979.14     1897.08     18.50 o 
  -6   8   7        0.68        0.96      0.68 o 
  -4   8   7       82.85       83.05      2.76 o 
  -2   8   7     1509.42     1466.57     15.50 o 
   0   8   7     2304.75     2242.07     28.65 o 
   2   8   7       29.73       34.73      3.42 o 
   4   8   7       41.14       35.92      3.00 o 
   6   8   7      284.87      325.51      7.81 o 
 -19   9   7      564.69      567.41     12.72 o 
 -17   9   7      337.82      380.77     12.63 o 
 -15   9   7      127.91      148.45      5.13 o 
 -13   9   7       54.53       56.06      3.23 o 
 -11   9   7        7.46        2.89      1.87 o 
  -9   9   7      101.60       96.40      3.31 o 
  -7   9   7       10.04        9.89      2.64 o 
  -5   9   7       20.23       19.92      1.99 o 
  -3   9   7     1077.48     1112.41     12.90 o 
  -1   9   7        9.25       12.51      2.00 o 
   1   9   7      110.83      123.74      4.49 o 
   3   9   7        0.63       -0.14      1.26 o 
   5   9   7       42.46       36.62      3.27 o 
 -16  10   7      467.06      414.06     11.00 o 
 -14  10   7      141.28      162.61      6.28 o 
 -12  10   7      450.60      407.08      8.21 o 
 -10  10   7      459.87      449.85      8.41 o 
  -8  10   7       17.59       12.20      2.32 o 
  -6  10   7     3015.16     2854.94     30.20 o 
  -4  10   7     1096.06     1025.96     14.16 o 
  -2  10   7       92.87       89.35      3.74 o 
   0  10   7       93.06       91.34      4.00 o 
   2  10   7      187.31      202.23      6.00 o 
   4  10   7      232.02      220.89      6.46 o 
 -15  11   7      205.10      221.51      7.72 o 
 -13  11   7       95.64      114.62      7.74 o 
 -11  11   7       15.08       18.07      2.63 o 
  -9  11   7      364.14      313.41      8.43 o 
  -7  11   7      915.11      893.43     13.02 o 
  -5  11   7      115.11      112.13      5.23 o 
  -3  11   7      409.39      423.39     10.02 o 
  -1  11   7      921.98      968.25     14.39 o 
   1  11   7       39.90       43.29      3.34 o 
 -12  12   7      296.35      336.58     11.16 o 
 -10  12   7       66.57      107.08      5.67 o 
  -8  12   7       37.51       28.79      3.69 o 
  -6  12   7      339.25      398.11      9.79 o 
  -4  12   7       20.94       24.10      5.36 o 
  -2  12   7      398.57      405.88     10.48 o 
 -22   0   8      650.13      701.26     21.45 o 
 -20   0   8      617.07      596.23     18.77 o 
 -18   0   8      521.85      564.94     17.43 o 
 -16   0   8     5143.68     5339.21     98.77 o 
 -14   0   8      380.99      399.57     13.41 o 
 -12   0   8      256.26      264.59     10.28 o 
 -10   0   8     2416.92     2134.61     43.35 o 
  -8   0   8      235.11      228.19      5.81 o 
  -6   0   8      101.05       78.89      3.00 o 
  -4   0   8      166.19      130.33      4.19 o 
  -2   0   8     3630.50     3687.63     40.64 o 
   0   0   8     1493.32     1516.25     19.41 o 
   2   0   8      208.54      201.64      5.41 o 
   4   0   8      498.68      455.39      9.07 o 
   6   0   8      141.44      166.26      7.06 o 
   8   0   8      202.38      235.09     13.41 o 
 -23   1   8      153.31      177.50      9.16 o 
 -21   1   8      101.99      118.31      4.98 o 
 -19   1   8        2.52        0.74      1.81 o 
 -17   1   8     1512.07     1537.70     20.21 o 
 -15   1   8     1239.56     1144.22     19.27 o 
 -13   1   8       54.22       44.44      1.85 o 
 -11   1   8     1362.81     1382.50     23.30 o 
  -9   1   8      926.33     1014.03     13.17 o 
  -7   1   8     3806.34     3973.85     38.32 o 
  -5   1   8      448.35      522.87      5.79 o 
  -3   1   8       42.64       30.18      1.97 o 
  -1   1   8     1500.97     1456.44     13.15 o 
   1   1   8      471.78      404.83      5.48 o 
   3   1   8     1069.57     1030.05     10.68 o 
   5   1   8     2584.09     2409.26     23.39 o 
   7   1   8      155.61      147.32      6.47 o 
   9   1   8      989.83     1040.76     18.22 o 
 -24   2   8      119.37      134.49      7.57 o 
 -22   2   8       76.39       69.23      5.52 o 
 -20   2   8     1699.70     1757.35     30.98 o 
 -18   2   8      443.83      424.12      9.26 o 
 -16   2   8     1053.89      975.56     12.21 o 
 -14   2   8      136.56      100.16      3.11 o 
 -12   2   8     1131.77     1178.77     15.65 o 
 -10   2   8       87.66      118.83      3.94 o 
  -8   2   8      105.66      102.17      4.91 o 
  -6   2   8     2536.59     2388.25     21.21 o 
  -4   2   8      207.32      236.94      3.93 o 
  -2   2   8      144.95      149.97      2.98 o 
   0   2   8     3604.50     3734.31     29.53 o 
   2   2   8        8.21        7.86      1.67 o 
   4   2   8      523.37      526.67      7.84 o 
   6   2   8       27.82       24.92      2.62 o 
   8   2   8       73.83       90.42      6.93 o 
 -23   3   8      327.12      358.05     11.85 o 
 -21   3   8      492.29      504.05     13.43 o 
 -19   3   8      336.57      348.64     10.22 o 
 -17   3   8      367.02      362.39      6.61 o 
 -15   3   8     2032.48     1944.12     20.82 o 
 -13   3   8     1391.86     1435.13     16.09 o 
 -11   3   8     1642.92     1728.62     18.37 o 
  -9   3   8      131.92      129.58      3.37 o 
  -7   3   8        0.00        3.67      0.93 o 
  -5   3   8      366.65      404.96      5.51 o 
  -3   3   8     1239.77     1204.47     11.19 o 
  -1   3   8     1327.26     1264.86     11.87 o 
   1   3   8     1870.19     1818.16     18.04 o 
   3   3   8       79.30       97.69      3.22 o 
   5   3   8      131.58      106.39      4.17 o 
   7   3   8        0.08        2.48      1.50 o 
   9   3   8        6.25        8.31      2.22 o 
 -22   4   8      186.55      232.06     11.17 o 
 -20   4   8       65.00       64.53      8.49 o 
 -18   4   8       74.55       77.84      3.80 o 
 -16   4   8      157.04      152.38      5.23 o 
 -14   4   8       10.82        8.75      1.27 o 
 -12   4   8        2.95        3.04      0.94 o 
 -10   4   8     1684.03     1614.07     17.60 o 
  -8   4   8      472.79      477.45     15.32 o 
  -6   4   8       14.02       15.48      1.55 o 
  -4   4   8      165.50      153.31      2.94 o 
  -2   4   8      362.88      353.89      4.89 o 
   0   4   8       22.43       19.40      1.60 o 
   2   4   8        2.24        3.67      1.10 o 
   4   4   8      776.99      809.36     12.45 o 
   6   4   8      126.47      125.02      4.71 o 
   8   4   8      150.84      175.05      6.77 o 
 -23   5   8      130.98      148.87      9.61 o 
 -21   5   8      331.97      344.51     11.38 o 
 -19   5   8     1412.32     1450.45     24.73 o 
 -17   5   8      109.83      107.39      3.93 o 
 -15   5   8     3147.84     3089.55     27.83 o 
 -13   5   8     3224.57     3034.38     27.12 o 
 -11   5   8     1810.33     1727.67     22.01 o 
  -9   5   8       75.60       99.20      2.90 o 
  -7   5   8      772.30      786.72     10.50 o 
  -5   5   8      874.28      874.37      9.82 o 
  -3   5   8     1880.53     1850.40     19.49 o 
  -1   5   8     1475.36     1491.77     16.46 o 
   1   5   8      102.91       95.06      3.86 o 
   3   5   8      334.48      333.30      7.03 o 
   5   5   8      224.09      187.60      5.46 o 
   7   5   8      326.97      313.23      7.58 o 
 -22   6   8        6.77        9.42      5.36 o 
 -20   6   8      308.37      307.45      7.12 o 
 -18   6   8        6.81       10.88      1.88 o 
 -16   6   8       78.84       68.32      3.42 o 
 -14   6   8      490.64      503.79      7.35 o 
 -12   6   8      235.83      249.10      4.82 o 
 -10   6   8      474.95      500.02      8.35 o 
  -8   6   8      214.97      208.61      4.85 o 
  -6   6   8      161.14      149.34      4.12 o 
  -4   6   8      799.02      722.67      8.95 o 
  -2   6   8       15.23        7.03      1.14 o 
   0   6   8      327.98      306.29      5.55 o 
   2   6   8      519.09      529.99     14.58 o 
   4   6   8      436.49      421.12      8.48 o 
   6   6   8        2.21       -1.22      2.16 o 
 -21   7   8      152.92      164.55      6.51 o 
 -19   7   8        0.30        2.93      1.64 o 
 -17   7   8        7.80       11.27      2.03 o 
 -15   7   8        0.73        5.61      2.64 o 
 -13   7   8      264.32      263.17      5.13 o 
 -11   7   8      109.78      106.09      4.49 o 
  -9   7   8        1.56        1.01      1.06 o 
  -7   7   8      261.48      266.64      5.75 o 
  -5   7   8       98.93      112.02      4.58 o 
  -3   7   8       38.27       47.55      2.16 o 
  -1   7   8      192.93      199.09      5.18 o 
   1   7   8      167.40      149.30      4.72 o 
   3   7   8      744.73      642.26     12.84 o 
   5   7   8      307.40      317.68      7.57 o 
 -20   8   8        7.81        0.61      1.60 o 
 -18   8   8       57.33       61.12      5.68 o 
 -16   8   8      732.23      754.60     11.83 o 
 -14   8   8      201.37      209.92      5.58 o 
 -12   8   8     1386.88     1379.51     14.92 o 
 -10   8   8      245.12      227.67      4.83 o 
  -8   8   8      165.99      170.37      4.15 o 
  -6   8   8       89.75       78.22      3.38 o 
  -4   8   8      445.57      405.58      7.57 o 
  -2   8   8      914.16      824.32     12.03 o 
   0   8   8      358.80      374.56      7.94 o 
   2   8   8      603.16      574.44     10.25 o 
   4   8   8      394.16      365.95      9.10 o 
 -19   9   8        9.47        7.98      3.14 o 
 -17   9   8       28.11       25.60      4.82 o 
 -15   9   8        0.31        1.15      1.74 o 
 -13   9   8     2294.73     2357.25     26.27 o 
 -11   9   8      627.31      568.18      8.36 o 
  -9   9   8       67.92       72.61      3.07 o 
  -7   9   8     2004.12     1945.37     22.13 o 
  -5   9   8     1006.56     1036.60     19.74 o 
  -3   9   8     1253.98     1256.30     19.17 o 
  -1   9   8      476.17      453.99      8.71 o 
   1   9   8      237.36      226.86      6.13 o 
   3   9   8      175.00      193.85      7.38 o 
 -16  10   8      199.52      212.23      7.47 o 
 -14  10   8        0.19        2.19      1.81 o 
 -12  10   8      723.74      709.33     11.44 o 
 -10  10   8      219.90      240.41      7.14 o 
  -8  10   8      572.24      560.38      9.65 o 
  -6  10   8      151.87      176.10      5.23 o 
  -4  10   8       11.16        4.14      2.10 o 
  -2  10   8        2.00        1.83      2.04 o 
   0  10   8      122.17      148.03      6.26 o 
   2  10   8      415.11      410.47      8.93 o 
 -15  11   8        3.87        0.45      1.87 o 
 -13  11   8       96.54       95.31      4.80 o 
 -11  11   8       35.84       42.20      5.10 o 
  -9  11   8      234.47      248.69      7.63 o 
  -7  11   8      197.14      181.03      5.55 o 
  -5  11   8       95.54       99.77      5.22 o 
  -3  11   8        0.52        6.04      2.61 o 
  -1  11   8      670.39      618.23     13.46 o 
 -10  12   8        1.85        2.35      2.18 o 
  -8  12   8      476.21      541.30     15.01 o 
  -6  12   8        3.23        3.87      2.34 o 
  -4  12   8      197.88      213.32      7.63 o 
 -23   1   9      240.06      261.46     13.41 o 
 -21   1   9     1940.91     1986.08     31.28 o 
 -19   1   9     1423.94     1432.36     24.01 o 
 -17   1   9       55.90       59.47      4.11 o 
 -15   1   9       19.99       25.28      2.99 o 
 -13   1   9      663.18      694.02     13.74 o 
 -11   1   9      937.07     1037.41     18.01 o 
  -9   1   9      638.37      666.81     16.74 o 
  -7   1   9      790.10      836.77      9.36 o 
  -5   1   9      423.38      450.20      5.53 o 
  -3   1   9      449.95      447.94      5.77 o 
  -1   1   9      297.99      325.48      4.95 o 
   1   1   9      695.26      721.91      8.36 o 
   3   1   9      289.18      299.07      5.86 o 
   5   1   9      197.50      221.85      5.91 o 
   7   1   9       43.17       43.76      5.91 o 
 -24   2   9       19.57       18.46      5.14 o 
 -22   2   9      204.94      208.54      8.52 o 
 -20   2   9      188.08      208.58      6.42 o 
 -18   2   9       44.69       42.47      3.24 o 
 -16   2   9      731.69      739.84     14.84 o 
 -14   2   9     2893.62     2851.08     45.59 o 
 -12   2   9       94.71       87.06      4.57 o 
 -10   2   9       79.00      110.29      3.77 o 
  -8   2   9     2232.17     2242.08     22.96 o 
  -6   2   9       68.98       79.60      2.53 o 
  -4   2   9     2433.80     2550.78     21.06 o 
  -2   2   9     2809.60     2803.44     23.08 o 
   0   2   9      898.44      857.32      9.30 o 
   2   2   9      207.83      217.74      4.87 o 
   4   2   9     1057.79     1070.76     12.99 o 
   6   2   9       85.55       78.25      4.71 o 
 -23   3   9        1.05        1.12      4.69 o 
 -21   3   9        0.07        2.31      2.67 o 
 -19   3   9       15.71       17.88      2.63 o 
 -17   3   9     2265.05     2194.76     27.25 o 
 -15   3   9     1916.55     1907.78     29.22 o 
 -13   3   9     1278.81     1222.82     20.01 o 
 -11   3   9     3505.03     3261.77     39.21 o 
  -9   3   9     2534.30     2623.67     26.54 o 
  -7   3   9      369.96      332.59      5.94 o 
  -5   3   9     4140.29     4217.04     60.19 o 
  -3   3   9      171.76      181.30      3.45 o 
  -1   3   9      357.68      382.98      6.83 o 
   1   3   9       34.90       32.74      2.14 o 
   3   3   9      277.67      283.90      5.73 o 
   5   3   9      220.32      238.56      6.45 o 
   7   3   9      156.57      187.12      5.89 o 
 -22   4   9      128.14      132.69      7.42 o 
 -20   4   9       92.91       83.32      5.84 o 
 -18   4   9     1465.73     1489.78     23.99 o 
 -16   4   9      108.75      117.33      3.99 o 
 -14   4   9      541.01      478.17      6.93 o 
 -12   4   9      674.69      618.51      8.98 o 
 -10   4   9     1963.24     1966.87     21.12 o 
  -8   4   9       16.10       21.07      1.86 o 
  -6   4   9     1298.71     1322.64     15.53 o 
  -4   4   9     2390.20     2299.56     19.42 o 
  -2   4   9     1601.81     1524.59     15.77 o 
   0   4   9      243.26      258.12      5.10 o 
   2   4   9        3.37        3.89      1.53 o 
   4   4   9     2167.05     2244.04     26.00 o 
   6   4   9       61.93       51.19      3.49 o 
 -23   5   9        0.12        2.68      3.79 o 
 -21   5   9       49.04       44.32      5.21 o 
 -19   5   9      307.07      307.21      8.92 o 
 -17   5   9       37.34       36.03      2.53 o 
 -15   5   9      228.11      223.83      4.69 o 
 -13   5   9      203.26      203.82      4.37 o 
 -11   5   9       75.28       86.33      5.03 o 
  -9   5   9      702.82      646.37      9.46 o 
  -7   5   9       61.60       48.15      2.61 o 
  -5   5   9       35.48       36.10      2.40 o 
  -3   5   9        1.41        0.80      1.06 o 
  -1   5   9      126.35      129.40      3.57 o 
   1   5   9      651.31      634.30     13.68 o 
   3   5   9       80.04       76.68      3.64 o 
   5   5   9      425.65      379.83      8.30 o 
 -22   6   9       65.83       86.39      5.45 o 
 -20   6   9      414.70      476.16     10.82 o 
 -18   6   9       48.15       53.73      3.18 o 
 -16   6   9      199.23      209.95      4.69 o 
 -14   6   9        0.79        0.97      0.98 o 
 -12   6   9     1202.10     1183.49     13.14 o 
 -10   6   9     1796.75     1639.70     18.77 o 
  -8   6   9      422.53      389.44      7.09 o 
  -6   6   9      893.37      825.25     11.55 o 
  -4   6   9     2995.67     2952.94     32.58 o 
  -2   6   9      288.68      301.29      6.52 o 
   0   6   9     1803.66     1774.67     25.03 o 
   2   6   9      264.57      281.09      6.66 o 
   4   6   9      105.24      123.78      4.72 o 
 -21   7   9       41.58       43.01      5.52 o 
 -19   7   9      120.38       90.23      4.08 o 
 -17   7   9        5.28        3.58      1.41 o 
 -15   7   9        8.08       18.65      2.22 o 
 -13   7   9      394.07      410.66      7.37 o 
 -11   7   9     1146.01     1134.84     12.90 o 
  -9   7   9     1812.83     1667.96     19.38 o 
  -7   7   9      181.60      166.87      4.68 o 
  -5   7   9       83.06       77.92      3.44 o 
  -3   7   9      185.19      211.47      5.44 o 
  -1   7   9      456.24      485.08     10.66 o 
   1   7   9       95.94       97.13      3.98 o 
   3   7   9        7.47       12.05      1.90 o 
 -20   8   9      277.27      314.85     10.16 o 
 -18   8   9       66.10       75.37      4.08 o 
 -16   8   9      333.61      373.57      7.92 o 
 -14   8   9      338.86      384.23      7.81 o 
 -12   8   9        8.20       13.46      1.83 o 
 -10   8   9     3329.74     3186.31     29.18 o 
  -8   8   9      407.74      385.35      7.58 o 
  -6   8   9      109.22      112.36      4.11 o 
  -4   8   9      395.65      448.95      8.34 o 
  -2   8   9        0.49       -0.99      1.66 o 
   0   8   9      139.05      144.40      7.26 o 
   2   8   9        1.04        0.76      0.82 o 
 -17   9   9        0.01        0.16      1.55 o 
 -15   9   9      190.11      226.61      6.18 o 
 -13   9   9      126.71      132.80      4.72 o 
 -11   9   9       40.22       55.92      3.49 o 
  -9   9   9       43.70       34.38      2.74 o 
  -7   9   9      295.51      255.26      6.19 o 
  -5   9   9       29.97       39.94      3.02 o 
  -3   9   9        5.53        0.72      2.07 o 
  -1   9   9       92.25       92.89      5.15 o 
   1   9   9        5.25       13.02      2.96 o 
 -16  10   9        2.30        1.79      2.32 o 
 -14  10   9        4.72        1.69      1.72 o 
 -12  10   9      244.57      262.13      7.29 o 
 -10  10   9      187.55      212.69      5.84 o 
  -8  10   9      463.61      485.80      9.19 o 
  -6  10   9      185.47      187.83      6.60 o 
  -4  10   9       14.28       12.58      2.72 o 
  -2  10   9       36.21       36.65      4.95 o 
   0  10   9      592.33      665.83     14.10 o 
 -13  11   9       14.42        4.19      2.40 o 
 -11  11   9       73.32       81.20      5.06 o 
  -9  11   9        0.92        2.75      1.73 o 
  -7  11   9      115.40      138.71      6.28 o 
  -5  11   9        2.40        1.59      1.99 o 
  -3  11   9       89.79       92.69      5.86 o 
 -24   0  10      221.22      241.35     12.96 o 
 -22   0  10       11.04       12.96      4.47 o 
 -20   0  10      245.87      233.75     11.62 o 
 -18   0  10      758.99      769.64     22.35 o 
 -16   0  10      977.62      922.50     24.58 o 
 -14   0  10       20.06       25.92      4.47 o 
 -12   0  10       53.70       63.91      5.81 o 
 -10   0  10       19.25       41.85      3.48 o 
  -8   0  10      495.35      414.81     25.92 o 
  -6   0  10      413.23      451.19     10.58 o 
  -4   0  10      205.28      221.19      5.45 o 
  -2   0  10      365.59      378.42      7.90 o 
   0   0  10     1167.54     1230.32     17.60 o 
   2   0  10     1682.60     1749.33     29.69 o 
   4   0  10      410.53      435.28     12.96 o 
   6   0  10      396.17      412.98     18.77 o 
 -23   1  10      572.61      539.66     13.74 o 
 -21   1  10       34.33       31.96      3.79 o 
 -19   1  10     4665.65     4556.84     62.26 o 
 -17   1  10      539.02      441.60     11.22 o 
 -15   1  10        1.76        4.02      4.69 o 
 -13   1  10      342.12      338.81      9.17 o 
 -11   1  10      135.12      133.04      4.64 o 
  -9   1  10       46.53       36.54      2.34 o 
  -7   1  10      682.80      671.09     10.71 o 
  -5   1  10     2630.00     2531.26     23.14 o 
  -3   1  10      461.17      436.00      5.93 o 
  -1   1  10        7.93        6.25      1.30 o 
   1   1  10      291.57      290.16      5.71 o 
   3   1  10       50.12       43.15      3.60 o 
   5   1  10      369.49      424.96     13.57 o 
 -24   2  10        0.03       -4.02      4.02 o 
 -22   2  10        0.13        0.67      2.84 o 
 -20   2  10      149.96      145.25      6.64 o 
 -18   2  10      107.48      100.61     10.06 o 
 -16   2  10      179.04      179.29      6.79 o 
 -14   2  10      882.78      787.52     35.09 o 
 -12   2  10        8.73        3.87      1.62 o 
 -10   2  10     1699.37     1705.69     21.85 o 
  -8   2  10        3.29       10.28      1.66 o 
  -6   2  10     2336.76     2322.26     21.58 o 
  -4   2  10     1357.97     1355.03     14.13 o 
  -2   2  10     1036.26     1036.82     11.84 o 
   0   2  10      230.52      221.49      5.83 o 
   2   2  10        6.58        4.56      1.58 o 
   4   2  10      736.82      770.97     14.15 o 
 -23   3  10      110.53      109.09      7.06 o 
 -21   3  10      269.11      217.58      8.69 o 
 -19   3  10     1077.68     1077.55     19.88 o 
 -17   3  10      151.13      127.92      5.84 o 
 -15   3  10      286.10      289.22      7.04 o 
 -13   3  10      312.34      316.11      7.31 o 
 -11   3  10      192.78      181.37      5.42 o 
  -9   3  10     1633.19     1593.11     30.13 o 
  -7   3  10      461.26      407.88      6.25 o 
  -5   3  10     4897.04     4968.76     42.06 o 
  -3   3  10      506.67      483.16      7.15 o 
  -1   3  10      393.99      388.31      6.49 o 
   1   3  10      174.16      159.56      4.25 o 
   3   3  10       10.36       14.92      2.31 o 
   5   3  10       67.23       77.03      4.88 o 
 -22   4  10       62.24       60.16      5.84 o 
 -20   4  10      141.06      131.53     12.07 o 
 -18   4  10      153.43      142.82      4.61 o 
 -16   4  10      294.09      303.74      8.79 o 
 -14   4  10     3119.89     3017.90     35.44 o 
 -12   4  10      712.79      687.34     14.31 o 
 -10   4  10     1734.30     1654.16     18.71 o 
  -8   4  10      627.86      619.93      9.42 o 
  -6   4  10     1434.17     1390.82     14.61 o 
  -4   4  10     1942.63     1940.48     21.66 o 
  -2   4  10      644.89      647.17     10.14 o 
   0   4  10     1303.61     1288.74     14.65 o 
   2   4  10      545.09      542.48      9.76 o 
   4   4  10        0.00        2.20      1.42 o 
 -21   5  10        1.19       -0.51      2.29 o 
 -19   5  10       50.91       49.84      4.02 o 
 -17   5  10        8.68       15.48      2.32 o 
 -15   5  10        4.72        5.06      2.28 o 
 -13   5  10       85.69       93.46      4.37 o 
 -11   5  10      298.16      316.52      6.29 o 
  -9   5  10       67.84       74.49      3.13 o 
  -7   5  10       54.26       51.46      2.88 o 
  -5   5  10      421.44      440.95      7.86 o 
  -3   5  10      246.78      250.42      5.89 o 
  -1   5  10       36.40       42.95      2.94 o 
   1   5  10        7.80        7.34      2.22 o 
   3   5  10      256.93      261.51      6.72 o 
 -22   6  10      520.86      511.66     14.24 o 
 -20   6  10        1.70        5.32      2.66 o 
 -18   6  10     1458.04     1471.88     27.83 o 
 -16   6  10     2429.10     2455.59     38.84 o 
 -14   6  10        2.42        2.75      1.39 o 
 -12   6  10     1706.27     1636.04     34.00 o 
 -10   6  10      229.60      217.93      5.34 o 
  -8   6  10        9.63       10.55      1.70 o 
  -6   6  10      337.96      382.07      9.55 o 
  -4   6  10      423.58      410.61      7.86 o 
  -2   6  10      402.70      407.47      8.01 o 
   0   6  10      325.29      330.59      9.66 o 
   2   6  10      173.29      222.05      7.57 o 
 -21   7  10      314.17      351.29     12.32 o 
 -19   7  10       44.24       36.10      4.45 o 
 -17   7  10      554.84      577.35     12.45 o 
 -15   7  10     1330.22     1366.70     15.26 o 
 -13   7  10      133.00      162.42      4.31 o 
 -11   7  10      227.26      221.30      5.63 o 
  -9   7  10      496.15      490.10      8.65 o 
  -7   7  10      814.01      855.94     12.39 o 
  -5   7  10      681.58      671.12     10.69 o 
  -3   7  10      679.14      681.22     13.16 o 
  -1   7  10       88.50       84.94      4.97 o 
   1   7  10      882.12      871.07     16.08 o 
 -18   8  10      769.67      899.89     16.81 o 
 -16   8  10       64.17       75.32      4.13 o 
 -14   8  10      300.72      321.36      6.29 o 
 -12   8  10      584.52      594.22      8.78 o 
 -10   8  10        0.17        2.28      1.46 o 
  -8   8  10     1495.07     1528.04     18.86 o 
  -6   8  10      644.40      654.71     10.65 o 
  -4   8  10       58.90       60.89      4.87 o 
  -2   8  10       45.89       40.17      3.88 o 
   0   8  10      551.21      567.59     12.56 o 
 -17   9  10      383.76      365.54      8.32 o 
 -15   9  10       36.69       46.92      3.81 o 
 -13   9  10      124.96      136.21      4.90 o 
 -11   9  10      751.08      754.90     13.93 o 
  -9   9  10      842.30      849.98     12.83 o 
  -7   9  10       86.28      102.67      4.27 o 
  -5   9  10      377.20      356.24      9.36 o 
  -3   9  10       22.13       25.63      3.55 o 
  -1   9  10        0.68       -0.83      2.08 o 
 -14  10  10       17.43       30.58      3.12 o 
 -12  10  10       10.12        3.81      2.11 o 
 -10  10  10      216.40      273.36      6.97 o 
  -8  10  10      457.49      478.32      9.41 o 
  -6  10  10      258.64      291.04     12.45 o 
  -4  10  10      377.83      374.67     10.12 o 
  -9  11  10       59.44       55.93      4.08 o 
 -23   1  11      237.84      270.58      9.64 o 
 -21   1  11      296.17      296.73     21.45 o 
 -19   1  11       39.24       47.26      6.93 o 
 -17   1  11        6.37        9.52      2.67 o 
 -15   1  11     1440.45     1454.84     26.37 o 
 -13   1  11       89.20       91.56      4.23 o 
 -11   1  11     1819.87     1718.03     22.53 o 
  -9   1  11      484.71      485.45      8.21 o 
  -7   1  11      780.33      725.43     10.55 o 
  -5   1  11      737.35      702.56     10.37 o 
  -3   1  11      393.16      409.70      7.63 o 
  -1   1  11       15.28       18.83      2.28 o 
   1   1  11        0.06       -1.57      1.57 o 
   3   1  11       29.97       39.42      3.29 o 
 -22   2  11      112.13      109.97      8.72 o 
 -20   2  11      566.07      605.91     14.21 o 
 -18   2  11      167.78      140.49      6.47 o 
 -16   2  11       40.52       47.30      6.70 o 
 -14   2  11      637.59      630.47     11.44 o 
 -12   2  11     1032.00      937.20     14.71 o 
 -10   2  11      192.09      158.76      5.33 o 
  -8   2  11        1.93        2.57      1.56 o 
  -6   2  11        4.98        4.32      1.66 o 
  -4   2  11      800.37      799.20     11.32 o 
  -2   2  11      737.74      748.25     11.22 o 
   0   2  11      332.53      354.16      7.42 o 
   2   2  11      589.53      650.66     10.99 o 
 -23   3  11       57.42       57.21      8.05 o 
 -21   3  11      977.89      986.15     49.39 o 
 -19   3  11     1010.25      993.84     19.42 o 
 -17   3  11       17.68       12.92      3.47 o 
 -15   3  11       72.87       47.44      3.43 o 
 -13   3  11     1613.75     1479.62     20.91 o 
 -11   3  11       52.76       51.48      3.43 o 
  -9   3  11     2533.64     2447.56     25.80 o 
  -7   3  11       43.54       43.78      2.97 o 
  -5   3  11      413.33      434.04      6.84 o 
  -3   3  11       77.49       75.57      3.51 o 
  -1   3  11        0.00        1.83      2.06 o 
   1   3  11      149.51      167.66      8.52 o 
   3   3  11      676.94      760.09     14.60 o 
 -22   4  11      657.20      720.48     24.58 o 
 -20   4  11      110.23       93.86      4.71 o 
 -18   4  11       86.40       75.05      4.30 o 
 -16   4  11       27.10       23.50      3.96 o 
 -14   4  11      563.71      517.91     10.32 o 
 -12   4  11      943.57      913.36     14.70 o 
 -10   4  11      894.24      837.70     13.85 o 
  -8   4  11       25.69       29.93      2.44 o 
  -6   4  11      443.13      449.62      7.06 o 
  -4   4  11        2.25        2.43      2.45 o 
  -2   4  11       63.79       54.63      3.21 o 
   0   4  11       97.39      101.92      6.84 o 
   2   4  11       19.10       12.01      3.04 o 
 -21   5  11        5.35        2.78      2.81 o 
 -19   5  11       77.81      126.84      5.45 o 
 -17   5  11      135.56      145.07      5.56 o 
 -15   5  11      108.04       93.06      4.55 o 
 -13   5  11       11.45        6.10      2.03 o 
 -11   5  11     1273.89     1107.24     16.94 o 
  -9   5  11       63.81       52.87      3.69 o 
  -7   5  11        5.43        5.01      1.59 o 
  -5   5  11       78.22       79.04      4.06 o 
  -3   5  11     1159.94     1222.76     16.18 o 
  -1   5  11        3.59        2.50      1.94 o 
   1   5  11      684.29      759.00     14.70 o 
 -20   6  11     1122.05     1144.89     18.74 o 
 -18   6  11      797.62      860.96     15.22 o 
 -16   6  11      196.20      200.13      6.42 o 
 -14   6  11        9.28       15.47      2.80 o 
 -12   6  11     1556.26     1554.60     23.36 o 
 -10   6  11      109.44      111.53      4.89 o 
  -8   6  11     1087.83     1059.85     14.35 o 
  -6   6  11      657.13      699.90     11.93 o 
  -4   6  11      382.53      391.87      8.06 o 
  -2   6  11        0.07        0.76      2.10 o 
   0   6  11      214.01      230.38      9.96 o 
 -19   7  11        3.78        8.18      2.89 o 
 -17   7  11        9.39        7.31      2.81 o 
 -15   7  11      449.81      541.20     11.16 o 
 -13   7  11       74.37       61.72      4.86 o 
 -11   7  11      342.74      373.76      7.62 o 
  -9   7  11       14.58       13.18      2.03 o 
  -7   7  11      589.20      591.26     10.14 o 
  -5   7  11      174.10      173.40      5.33 o 
  -3   7  11     2113.65     2101.21     30.21 o 
  -1   7  11      284.12      304.52      9.11 o 
 -18   8  11        0.96        0.75      2.81 o 
 -16   8  11      397.47      402.24      9.98 o 
 -14   8  11        4.08        7.37      2.55 o 
 -12   8  11        4.58       14.22      2.06 o 
 -10   8  11        0.51        2.77      1.54 o 
  -8   8  11       39.63       43.04      3.12 o 
  -6   8  11       98.16       99.70      4.27 o 
  -4   8  11      120.45      128.67      5.90 o 
  -2   8  11       93.52       92.71      5.45 o 
 -15   9  11       20.65       31.93      4.04 o 
 -13   9  11      257.25      282.49      6.97 o 
 -11   9  11      141.11      117.72      4.77 o 
  -9   9  11       78.44       83.83      4.22 o 
  -7   9  11       40.16       30.53      3.03 o 
  -5   9  11       15.33       12.70      2.79 o 
 -12  10  11      310.26      333.90     13.87 o 
 -10  10  11        0.22        1.72      1.85 o 
  -8  10  11      109.57      141.86      7.33 o 
 -22   0  12      660.49      589.07     20.56 o 
 -20   0  12     1563.33     1530.79     37.99 o 
 -18   0  12       99.53      118.44      8.94 o 
 -16   0  12     1128.18     1064.62     28.60 o 
 -14   0  12      119.67      134.53      8.94 o 
 -12   0  12      128.69       85.00      5.06 o 
 -10   0  12     1265.82     1158.11     21.01 o 
  -8   0  12     3920.77     3828.61    120.45 o 
  -6   0  12     1862.16     1811.03     35.76 o 
  -4   0  12     1305.78     1290.96     23.19 o 
  -2   0  12     1540.87     1620.53     27.62 o 
   0   0  12       98.90      101.01      8.94 o 
 -23   1  12       48.29       58.55      5.21 o 
 -21   1  12        1.25        0.64      3.80 o 
 -19   1  12      132.28      149.86      7.11 o 
 -17   1  12      826.45      900.79     19.44 o 
 -15   1  12       27.07       39.91      3.40 o 
 -13   1  12       35.68       46.25      3.43 o 
 -11   1  12      162.92      145.55      4.58 o 
  -9   1  12      315.79      295.97      7.07 o 
  -7   1  12     1562.84     1554.95     25.68 o 
  -5   1  12       36.07       27.49      2.56 o 
  -3   1  12      397.90      436.58      8.77 o 
  -1   1  12      384.35      425.60      9.80 o 
   1   1  12      144.23      123.78      7.11 o 
 -22   2  12        9.78       10.13      3.31 o 
 -20   2  12       22.73       19.43      3.62 o 
 -18   2  12      255.19      253.16     12.96 o 
 -16   2  12      817.53      858.07     14.53 o 
 -14   2  12        4.63       -0.55      1.71 o 
 -12   2  12      413.58      344.83      8.26 o 
 -10   2  12       46.62       37.94      2.95 o 
  -8   2  12     1243.76     1189.08     15.30 o 
  -6   2  12      149.67      147.27      5.33 o 
  -4   2  12        0.77       -1.44      1.77 o 
  -2   2  12      130.73      139.66      5.68 o 
   0   2  12      104.51      115.44      5.49 o 
 -23   3  12       14.40       12.96      5.36 o 
 -21   3  12      218.68      190.88      8.05 o 
 -19   3  12      301.76      312.75      8.33 o 
 -17   3  12      367.23      357.40      8.75 o 
 -15   3  12      391.39      355.49     16.18 o 
 -13   3  12       56.46       48.70      3.90 o 
 -11   3  12       19.42       19.15      2.74 o 
  -9   3  12       43.89       30.57      2.73 o 
  -7   3  12       82.16       95.97      4.01 o 
  -5   3  12      337.06      343.38     10.29 o 
  -3   3  12        0.79        1.94      2.03 o 
  -1   3  12     1003.87     1028.69     17.00 o 
 -22   4  12      151.05      149.52      8.22 o 
 -20   4  12      363.97      389.49     11.96 o 
 -18   4  12      169.74      147.55      5.85 o 
 -16   4  12     1043.98      904.14     15.13 o 
 -14   4  12       55.02       73.34      4.21 o 
 -12   4  12      481.86      510.48     10.49 o 
 -10   4  12     1086.80     1069.17     14.34 o 
  -8   4  12      636.75      611.24     10.72 o 
  -6   4  12     1364.35     1351.39     20.02 o 
  -4   4  12        0.07        2.63      2.08 o 
  -2   4  12        0.26        0.21      3.00 o 
   0   4  12      138.90      132.58      6.15 o 
 -21   5  12        4.06        3.45      3.31 o 
 -19   5  12       37.32       48.52      6.59 o 
 -17   5  12      101.19      109.80      5.15 o 
 -15   5  12       56.05       57.13      4.04 o 
 -13   5  12      208.13      175.14      6.19 o 
 -11   5  12       72.02       75.96      5.59 o 
  -9   5  12       33.47       28.71      2.71 o 
  -7   5  12     1088.37     1111.92     17.62 o 
  -5   5  12      359.30      359.58      9.08 o 
  -3   5  12      355.79      385.82      8.19 o 
  -1   5  12      594.76      645.01     15.19 o 
 -20   6  12      268.79      302.14     15.64 o 
 -18   6  12      811.96      780.10     28.09 o 
 -16   6  12       16.02       19.50      3.65 o 
 -14   6  12      840.68      793.47     14.19 o 
 -12   6  12        3.45        0.98      2.23 o 
 -10   6  12        0.94        1.14      1.94 o 
  -8   6  12      331.90      275.27     12.76 o 
  -6   6  12       13.96        8.36      2.55 o 
  -4   6  12      332.91      366.05      8.06 o 
  -2   6  12      510.00      542.64     12.18 o 
 -19   7  12       27.72       22.59      4.39 o 
 -17   7  12      117.46      136.14     13.84 o 
 -15   7  12      464.08      432.45     10.12 o 
 -13   7  12        0.48        0.55      1.94 o 
 -11   7  12       12.80       12.84      2.72 o 
  -9   7  12      281.28      313.16      8.58 o 
  -7   7  12        9.27        9.77      2.55 o 
  -5   7  12      497.39      527.14     12.91 o 
  -3   7  12      327.00      361.48     12.98 o 
 -16   8  12       21.23       47.79      5.52 o 
 -14   8  12       15.02        9.62      3.64 o 
 -12   8  12       16.65       27.45      3.84 o 
 -10   8  12       47.98       48.96      4.18 o 
  -8   8  12       37.11       35.98      3.93 o 
  -6   8  12      437.81      512.31     11.75 o 
 -13   9  12       83.17      113.67      5.82 o 
 -11   9  12        1.73        1.05      2.39 o 
  -9   9  12      130.59      146.61      6.47 o 
 -21   1  13      110.59       99.45      6.32 o 
 -19   1  13        4.84        2.52      2.68 o 
 -17   1  13      694.11      663.83     12.99 o 
 -15   1  13      130.48      134.99      5.42 o 
 -13   1  13      248.99      282.97      8.52 o 
 -11   1  13       38.89       36.60      2.95 o 
  -9   1  13      418.54      411.47      8.15 o 
  -7   1  13      450.37      429.95      8.37 o 
  -5   1  13      534.11      565.94      9.87 o 
  -3   1  13      437.08      466.31     21.98 o 
 -22   2  13      403.12      399.46     14.97 o 
 -20   2  13       19.18       19.17      6.70 o 
 -18   2  13        2.89        1.92      2.20 o 
 -16   2  13       33.95       25.50      3.08 o 
 -14   2  13      938.19      854.42     14.79 o 
 -12   2  13       60.71       49.69      3.29 o 
 -10   2  13        2.05        3.16      1.81 o 
  -8   2  13       37.80       52.41      3.34 o 
  -6   2  13       23.50       18.74      2.62 o 
  -4   2  13      241.06      265.84     10.14 o 
  -2   2  13        3.24        6.10      2.61 o 
 -21   3  13      155.81      170.99      6.70 o 
 -19   3  13      342.29      332.60      8.77 o 
 -17   3  13      147.38      139.07      5.68 o 
 -15   3  13     1588.80     1447.40     26.15 o 
 -13   3  13      437.23      373.98      9.02 o 
 -11   3  13     1520.81     1476.94     21.80 o 
  -9   3  13     1610.95     1585.16     22.17 o 
  -7   3  13      172.13      197.69      6.88 o 
  -5   3  13        4.70        1.08      2.03 o 
  -3   3  13       14.16       14.52      3.63 o 
 -20   4  13      234.69      238.23      7.63 o 
 -18   4  13      320.04      322.48      8.68 o 
 -16   4  13       90.20       94.56      5.06 o 
 -14   4  13       34.37       28.00      3.26 o 
 -12   4  13      434.58      407.14     10.96 o 
 -10   4  13       71.64       84.09      4.00 o 
  -8   4  13     1838.18     1791.83     25.10 o 
  -6   4  13       84.76      101.01      5.23 o 
  -4   4  13       16.01       20.82      3.41 o 
 -19   5  13      299.14      333.59      9.19 o 
 -17   5  13      326.63      292.20      8.61 o 
 -15   5  13      142.59      155.19      6.00 o 
 -13   5  13      200.96      175.17      6.96 o 
 -11   5  13       37.62       42.02      3.81 o 
  -9   5  13      896.95      888.76     15.64 o 
  -7   5  13        2.80        1.79      2.35 o 
  -5   5  13       97.48      135.89      9.90 o 
 -18   6  13      185.70      169.81      6.67 o 
 -16   6  13       60.84       61.03      4.55 o 
 -14   6  13        2.33        3.17      2.29 o 
 -12   6  13       15.48       12.77      2.92 o 
 -10   6  13       46.76       61.70      4.47 o 
  -8   6  13      594.36      680.05     19.34 o 
  -6   6  13      106.99      114.46      5.82 o 
 -15   7  13       24.83       37.71      3.98 o 
 -13   7  13       67.03       55.19      4.44 o 
 -11   7  13       56.30       52.35      4.62 o 
  -9   7  13       43.83       25.87      3.52 o 
 -20   0  14       12.84       25.92      5.81 o 
 -18   0  14       76.79       69.11      5.69 o 
 -16   0  14      775.81      710.37     19.67 o 
 -14   0  14      226.59      185.89     30.62 o 
 -12   0  14      523.91      551.03     14.22 o 
 -10   0  14       85.83       97.46     10.50 o 
  -8   0  14       55.42       68.96      7.37 o 
  -6   0  14      189.58      220.96     11.62 o 
 -21   1  14      186.00      197.93      8.69 o 
 -19   1  14      382.13      388.30      9.80 o 
 -17   1  14        4.14        7.83      3.63 o 
 -15   1  14      410.45      373.39      8.04 o 
 -13   1  14      101.96      115.38      6.86 o 
 -11   1  14       27.07       34.98      3.07 o 
  -9   1  14      787.69      808.22     12.61 o 
  -7   1  14      433.17      486.00     13.55 o 
  -5   1  14       40.57       32.92      3.78 o 
 -20   2  14        0.23       -1.94      2.14 o 
 -18   2  14      147.33      136.31      6.22 o 
 -16   2  14       94.87       69.40      4.55 o 
 -14   2  14      160.38      165.17      6.64 o 
 -12   2  14      119.82      124.87      4.90 o 
 -10   2  14      284.64      276.68      8.90 o 
  -8   2  14       93.68      109.43      4.75 o 
  -6   2  14     1075.95     1081.49     18.89 o 
 -19   3  14       13.21       14.07      3.14 o 
 -17   3  14      117.03      118.90      6.95 o 
 -15   3  14       98.19      112.84     12.69 o 
 -13   3  14      132.31      130.58      4.91 o 
 -11   3  14      136.34      149.53      6.19 o 
  -9   3  14      704.75      694.89     13.66 o 
  -7   3  14       18.90       16.83      3.26 o 
 -18   4  14       14.62       20.12      3.33 o 
 -16   4  14      450.45      480.77     11.09 o 
 -14   4  14        3.84        7.48      2.61 o 
 -12   4  14        2.08        1.72      1.87 o 
 -10   4  14       99.28       88.82      5.22 o 
  -8   4  14       63.30       55.42      4.54 o 
 -17   5  14       71.25      105.78      5.67 o 
 -15   5  14      102.40      114.21      6.58 o 
 -13   5  14        5.45        6.55      2.66 o 
 -11   5  14      150.20      134.87      6.18 o 
  -9   5  14       15.58       13.81      3.10 o 
 -14   6  14       69.98       65.40      4.89 o 
 -12   6  14      139.68      106.54      5.67 o 
 -17   1  15      279.55      252.52      7.04 o 
 -15   1  15       98.03       97.53      4.68 o 
 -13   1  15       11.13        8.06      2.31 o 
 -11   1  15        7.09        9.87      2.45 o 
  -9   1  15        0.74       -0.02      2.13 o 
 -18   2  15       33.29       28.47      3.78 o 
 -16   2  15        1.08        4.11      2.24 o 
 -14   2  15       65.64       69.94      4.12 o 
 -12   2  15        0.27       -0.16      2.06 o 
 -10   2  15       17.70       19.85      2.96 o 
 -15   3  15        0.38        1.74      2.17 o 
 -13   3  15       93.54      115.57      5.01 o 
 -11   3  15      773.15      784.41     15.22 o 
                                                 
